# Supplementary material for: Filamin A organizes γ‑aminobutyric acid type B receptors at the plasma membrane
Source: Nat Commun. 2023 Jan 3;14:34. doi: 10.1038/s41467-022-35708-1 (PMC9810740; doi:10.1038/s41467-022-35708-1)
Supplement: Supplementary file 10 — Source Data [file 41467_2022_35708_MOESM10_ESM.xlsx]

## Sheet: Figure 1
	Manders' colocalization coefficient (MCC) vs. Actin						Single-molecule colocalization indexes
Fig. 1d	GABAB1	Homogenous distribution	CD86	Homogenous distribution		Fig. 1f	GABAB1	Homogenous distribution	CD86	Homogenous distribution
	0.827	0.004	0.204	0.034			0.03154	-0.00086792	0.094375	0.0048944
	0.749	0.018	0.342	0.042			0.0364	0.0057844	0.053564	-0.0021594
	0.836	0.019	0.291	0.138			0.04127	-0.001222	0.003885	0.002591
	0.641	0.385	0.307	0.003			0.07986	-0.0040453	0.083189	-0.00053967
	0.847	0.003	0.349	0.284			0.07246	0.0047054	0.036908	-0.0035612
	0.732	0.255	0.255	0.063			0.15484	-0.0067354	0.072983	0.0026211
	0.693	0.121	0.246	0.16			0.07625	0.0028019	0.057788	-0.0034834
	0.768	0.24	0.295	0.192			0.05247	-0.0033142	0.045957	0.00056677
	0.765	0.302	0.408	0.386			0.00873	-0.00054779	0.036558	-0.0051363
	0.548	0.02	0.363	0.074			0.05356	0.012045	0.04764	0.0038722
	0.796	0.255	0.399	0.162			0.05206	-0.0031291	0.037546	-0.00080091
	0.757	0.207	0.366	0.016			0.0937	0.0023235	0.045086	0.0029926
	0.728	0.017	0.44	0.057			0.09352	0.00010816	0.073523	-0.0016414
	0.627	0.266	0.344	0.188			0.09004	-0.0017058	0.066161	-0.00042162
	0.835	0.276	0.401	0.011			0.07747	-0.0029735	0.05513	0.00038703
	0.774	0.031	0.389	0.057			0.07601	-0.0042039	0.011382	0.0012779
	0.828	0.107	0.414	0.124			0.09952	-0.0048357	0.07935	-0.00065619
	0.964	0.208	0.372	0.051			0.09303	0.0025511	0.016574	-0.00020491
	0.586	0.053					0.08027	-0.0010527	0.029202	-0.007017
	0.789	0.125					0.01172	-0.0065918	0.01419	-0.0037065
	0.955	0.296					0.22547	0.0015475	0.040233	0.00036666
	0.636	0.135					0.03203	0.0012791	0.038413	-0.00038849
	0.722	0.073					0.21416	0.0001861	0.065207	0.0022814
	0.752	0.231					0.01961	-0.0031194	0.030426	-0.00046792
	0.633	0.069					0.01218	-0.0040976	0.020463	-0.0020112
	0.881	0.291					0.17307	-0.00018567	0.048316	-0.00011967
	0.845	0.354					0.17942	-0.0023603	0.020738	0.0020098
	0.801	0.181					0.05732	0.00079753	0.074399	-0.0018439
	0.778	0.014					0.05573	0.0022149	0.09729	0.002846
	0.82	0.076					0.07248	0.010227	0.041962	0.0002535
	0.922	0.064					0.19789	-0.00048558	0.020696	-0.00046144
	0.794	0.008					0.20207	0.0017064	0.071414	-0.0010211
	0.685	0.035							0.059871	-0.0015264
	0.921	0.218							0.071361	0.0039974
	0.651	0.003							0.056118	-0.0016233
									0.086332	0.00045171
									0.051303	0.0017888
									0.067669	0.00048806
									0.060302	-0.0022018
									0.046495	0.0027458
									0.041401	0.0045366
									0.033737	0.0029456
									0.051295	-0.0025473
									0.01778	0.0044705
									0.063572	0.0021799
									0.052317	-0.0025758
									0.020078	-0.00041544
									0.028071	-0.00089647
									0.032127	0.00203
									0.062313	-0.00032147
									0.056404	0.00026392

## Sheet: Figure 2
	Manders' colocalization coefficient (MCC) vs. FLNA						Manders' colocalization coefficient (MCC) vs. Actin						Manders' colocalization coefficient (MCC) vs. Actin				Manders' colocalization coefficient (MCC) vs. FLNA				Manders' colocalization coefficient (MCC)
Fig. 2b	GABAB1	Homogenous distribution	CD86	Homogenous distribution		Fig. 2e	FLNA17-18	Homogenous distribution	FLNA19-20	Homogenous distribution		Fig. 2h	GABAB1	Homogenous distribution		Fig. 2i	GABAB1	Homogenous distribution		Fig. 2k	GABAB1 (vs. FLNA)	Homogenous distribution	Bassoon (vs. Bassoon)	Homogenous distribution
	0.928	0.152	0.489	0.097			0.915	0.004	0.721	0.006			0.391	0.054			0.319	0.002			0.352	0.002	0.621	0.002
	0.906	0.068	0.665	0.097			0.698	0.004	0.598	0.033			0.487	0.051			0.471	0			0.734	0.009	0.565	0.002
	0.821	0.427	0.311	0.016			0.818	0.317	0.515	0.235			0.378	0.001			0.383	0.154			0.185	0.005	0.71	0.001
	0.807	0.312	0.574	0.019			0.675	0.217	0.806	0.112			0.362	0.001			0.29	0			0.118	0.014	0.375	0.001
	0.831	0.017	0.571	0.197			0.747	0.031	0.469	0.006			0.32	0.013			0.453	0			0.425	0.004
	0.858	0.106	0.582	0			0.836	0.009	0.685	0.317			0.375	0			0.187	0.007
	0.92	0.176	0.409	0.011			0.884	0.006	0.1	0.131			0.394	0.288			0.263	0.373
	0.982	0.09	0.399	0.325			0.862	0.126	0.218	0.011							0.149	0.028
	0.821	0.307	0.54	0.012			0.683	0.004	0.497	0.284
	0.868	0.04	0.435	0.047			0.597	0.003	0.636	0.249
	0.874	0.071	0.492	0.16			0.957	0.007	0.573	0.36
			0.567	0.001			0.709	0.311	0.571	0.331
			0.459	0.082			0.927	0.003	0.42	0.686
			0.364	0			0.849	0.028	0.2	0.018
			0.581	0.143			0.957	0.006	0.835	0.294
			0.328	0			0.665	0.137	0.675	0.012
			0.531	0.203			0.955	0.032	0.622	0.185
			0	0			0.611	0.246	0.602	0.029
			0.554	0			0.863	0.087	0.363	0.139
			0.027	0.037			0.758	0.357	0.613	0.265
							0.966	0.159	0.731	0.18
							0.813	0.047	0.248	0.037
							0.813	0.008	0.382	0.311
							0.764	0.03	0.62	0.001
							0.691	0.215	0.74	0.159
							0.92	0.131	0.59	0.132
							0.886	0.118	0.23	0.393
							0.884	0.031	0.573	0.021
							0.869	0.255	0.646	0.014
									0.152	0.033
									0.183	0.002
									0.717	0.186

## Sheet: Figure 3
	Manders' colocalization coefficient (MCC) vs. Actin						Manders' colocalization coefficient (MCC) vs. FLNA						Micro-array fluorescence detected signal						Micro-array fluorescence detected signal						Micro-array fluorescence detected signal
Fig. 3a	GABAB1	Homogenous distribution	GABAB1-IL1(mGluR2)	Homogenous distribution		Fig. 3b	GABAB1	Homogenous distribution	GABAB1-IL1(mGluR2)	Homogenous distribution		Fig. 3c	GABAB1						GABAB2					Fig. 3d	GABAB1 IL1
	0.827	0.004	0.81	0.028			0.928	0.152	0.278	0.034				---> FLNA19-20 Lysate concentration						---> FLNA19-20 Lysate concentration						---> FLNA19-20 Lysate concentration				---> FLNA17-18 Lysate concentration
	0.749	0.018	0.707	0.05			0.906	0.068	0.366	0.017
	0.836	0.019	0.449	0.065			0.821	0.427	0.319	0.066		IL1		0.203795	0.559132	1		IL1		0.0160111	0.00980701	0.0673855			NIYNSHVRYIQNSQPNLNN	0.272108	0.583269	1		0.0239199	0.0670558	0.0211301
	0.641	0.385	0.431	0.038			0.807	0.312	0.407	0.222		IL2		0.0518846	0.0536387	0.156062		IL2		0	0	0			AIYNSHVRYIQNSQPNLNN	0.407855	0.800061	1.66304		0.176955	0.117147	0.100308
	0.847	0.003	0.495	0.026			0.831	0.017	0.422	0.321		IL3		0	0	0		IL3		0.0470391	0.0707036	0.0269457			NAYNSHVRYIQNSQPNLNN	0.291536	0.572306	0.734904		0.0911	0.0700298	0.032375
	0.732	0.255	0.447	0			0.858	0.106	0.52	0.044		C-tail	PKMRRLITRGEWQSE	0.0594552	0.0128425	0.0155205		C-tail	PKLITLRTNPDAATQ	0.0443317	0.0339857	0.0351659			NIANSHVRYIQNSQPNLNN	0.0740674	0.0776567	0.101928		0.0677281	0.0508284	0.0218005
	0.693	0.121	0.412	0.042			0.92	0.176	0.331	0.034			KMRRLITRGEWQSEA	0.00574241	0	0.0149943			KLITLRTNPDAATQN	0	0	0			NIYASHVRYIQNSQPNLNN	0.621109	1.60535	1.52621		0.0905778	0.0654311	0.0650223
	0.768	0.24	0.326	0.022			0.982	0.09					MRRLITRGEWQSEAQ	0.12994	0.0144469	0.00270123			LITLRTNPDAATQNR	0	0	0			NIYNAHVRYIQNSQPNLNN	0.265623	0.471377	0.573455		0.0956665	0.0830999	0.0804954
	0.765	0.302					0.821	0.307					RRLITRGEWQSEAQD	0.00297303	0	0			ITLRTNPDAATQNRR	0.0153993	0.00850375	0.00404024			NIYNSAVRYIQNSQPNLNN	0.351215	0.616911	1.02493		0.147942	0.0661632	0.0444404
	0.548	0.02					0.868	0.04					RLITRGEWQSEAQDT	0.00320101	0	0			TLRTNPDAATQNRRF	0.00501949	0	0			NIYNSHARYIQNSQPNLNN	0.137776	0.253403	0.418516		0.121949	0.072239	0.0628929
	0.796	0.255					0.874	0.071					LITRGEWQSEAQDTM	0	0	0			LRTNPDAATQNRRFQ	0	0	0			NIYNSHVAYIQNSQPNLNN	0.0701315	0.0415058	0.043558		0.122057	0.0393805	0.0259178
	0.757	0.207											ITRGEWQSEAQDTMK	0.016063	0.0179323	0.0276603			RTNPDAATQNRRFQF	0.0154853	0	0.00689304			NIYNSHVRAIQNSQPNLNN	0.0719424	0.0595894	0.0752456		0.0915809	0.0474833	0.0334094
	0.728	0.017											TRGEWQSEAQDTMKT	0.0609777	0	0			TNPDAATQNRRFQFT	0.0225852	0.00406082	0.00829965			NIYNSHVRYAQNSQPNLNN	0.142824	0.17027	0.171623		0.117621	0.0559034	0.108991
	0.627	0.266											RGEWQSEAQDTMKTG	0.0679454	0.0443833	0.0420661			NPDAATQNRRFQFTQ	0.0787777	0.0970326	0.0306468			NIYNSHVRYIANSQPNLNN	1.33758	2.49884	3.84119		0.129983	0.094173	0.170523
	0.835	0.276											GEWQSEAQDTMKTGS	0	0	0			PDAATQNRRFQFTQN	0.00278226	0.00634515	0.00843502			NIYNSHVRYIQASQPNLNN	0.178569	0.290364	0.451364		0.0644555	0.0437665	0.0334406
	0.774	0.031											EWQSEAQDTMKTGSS	0.0111203	0	0.00727932			DAATQNRRFQFTQNQ	0	0	0.00307154			NIYNSHVRYIQNAQPNLNN	0.154462	0.27492	0.579718		0.0536841	0.0447531	0.036942
	0.828	0.107											WQSEAQDTMKTGSST	0	0	0			AATQNRRFQFTQNQK	0.0195345	0.0269771	0.0366113			NIYNSHVRYIQNSAPNLNN	0.348402	0.564472	0.703121		0.097289	0.0506096	0.0704983
	0.964	0.208											QSEAQDTMKTGSSTN	0	0	0			ATQNRRFQFTQNQKK	0.00344869	0	0.000376577			NIYNSHVRYIQNSQANLNN	0.13391	0.341444	0.510713		0.0433819	0.0674785	0.0280653
	0.586	0.053											SEAQDTMKTGSSTNN	0	0	0			TQNRRFQFTQNQKKE	0.0134374	0	0.00488756			NIYNSHVRYIQNSQPALNN	0.326416	0.671369	1.02392		0.08789	0.111896	0.158208
	0.789	0.125											EAQDTMKTGSSTNNN	0	0	0			QNRRFQFTQNQKKED	0.00131826	0	0.000511242			NIYNSHVRYIQNSQPNANN	0.281993	0.717492	1.37982		0.0482553	0.137467	0.0733714
	0.955	0.296											AQDTMKTGSSTNNNE	0	0	0			NRRFQFTQNQKKEDS	0.0110071	0	0.00128069			NIYNSHVRYIQNSQPNLAN	0.30925	0.721703	0.881829		0.0429123	0.073836	0.069574
	0.636	0.135											QDTMKTGSSTNNNEE	0	0	0			RRFQFTQNQKKEDSK	0.000875989	0	0.00531918			NIYNSHVRYIQNSQPNLNA	0.230416	0.414324	0.895669		0.0822472	0.11571	0.0831142
	0.722	0.073											DTMKTGSSTNNNEEE	0	0	0			RFQFTQNQKKEDSKT	0	0	0
	0.752	0.231											TMKTGSSTNNNEEEK	0	0	0			FQFTQNQKKEDSKTS	0	0	0.00478138
	0.633	0.069											MKTGSSTNNNEEEKS	0	0	0			QFTQNQKKEDSKTST	0	0	0
	0.881	0.291											KTGSSTNNNEEEKSR	0.00219023	0	0			FTQNQKKEDSKTSTS	0.00368568	0	0
	0.845	0.354											TGSSTNNNEEEKSRL	0	0	0			TQNQKKEDSKTSTSV	0.00160069	0	0.0365583
	0.801	0.181											GSSTNNNEEEKSRLL	0	0	0.00925042			QNQKKEDSKTSTSVT	7.02995e-05	0	0
	0.778	0.014											SSTNNNEEEKSRLLE	0	0	0			NQKKEDSKTSTSVTS	0.00531151	0	0
	0.82	0.076											STNNNEEEKSRLLEK	0	0	0			QKKEDSKTSTSVTSV	0.00108696	0	0
	0.922	0.064											TNNNEEEKSRLLEKE	0	0	0			KKEDSKTSTSVTSVN	0	0	0
	0.794	0.008											NNNEEEKSRLLEKEN	0.00417456	0	0			KEDSKTSTSVTSVNQ	0	0	0
	0.685	0.035											NNEEEKSRLLEKENR	0	0	0			EDSKTSTSVTSVNQA	0	0	0
	0.921	0.218											NEEEKSRLLEKENRE	0	0	0			DSKTSTSVTSVNQAS	0	0	0
	0.651	0.003											EEEKSRLLEKENREL	0.005582	0	0			SKTSTSVTSVNQAST	0.0317088	0	0
													EEKSRLLEKENRELE	0	0	0			KTSTSVTSVNQASTS	0.00127643	0	0
													EKSRLLEKENRELEK	0	0	0			TSTSVTSVNQASTSR	0.00784629	0	0
													KSRLLEKENRELEKI	0	0	0			STSVTSVNQASTSRL	0.0216054	0	0.00384736
													SRLLEKENRELEKII	0	0.00964336	0			TSVTSVNQASTSRLE	0.00022892	0	0.0019626
													RLLEKENRELEKIIA	0	0	0			SVTSVNQASTSRLEG	0.00281121	0	0
													LLEKENRELEKIIAE	0	0	0			VTSVNQASTSRLEGL	0.0047554	0	0.00442644
													LEKENRELEKIIAEK	0	0	0			TSVNQASTSRLEGLQ	0.00558698	0	0.00581814
													EKENRELEKIIAEKE	0	0	0			SVNQASTSRLEGLQS	0.00455919	0	0
													KENRELEKIIAEKEE	0	0	0			VNQASTSRLEGLQSE	0	0	0
													ENRELEKIIAEKEER	0	0	0			NQASTSRLEGLQSEN	0	0	0.000109844
													NRELEKIIAEKEERV	0	0	0			QASTSRLEGLQSENH	0	0.0414837	0.000954304
													RELEKIIAEKEERVS	0	0	0			ASTSRLEGLQSENHR	0.0013368	0	0
													ELEKIIAEKEERVSE	0	0	0			STSRLEGLQSENHRL	0.0057039	0	0
													LEKIIAEKEERVSEL	0	0	0			TSRLEGLQSENHRLR	0.00299087	0	0
													EKIIAEKEERVSELR	0	0	0			SRLEGLQSENHRLRM	0.0049295	0	0.00084669
													KIIAEKEERVSELRH	0	0	0			RLEGLQSENHRLRMK	0.0087406	0	0
													IIAEKEERVSELRHQ	0	0	0			LEGLQSENHRLRMKI	0.0108741	0	0
													IAEKEERVSELRHQL	0	0	0			EGLQSENHRLRMKIT	0.0150547	0	0
													AEKEERVSELRHQLQ	0	0	0			GLQSENHRLRMKITE	0	0	0
													EKEERVSELRHQLQS	0	0	0			LQSENHRLRMKITEL	0	0	0
													KEERVSELRHQLQSR	0	0	0			QSENHRLRMKITELD	0.00419713	0	0
													EERVSELRHQLQSRQ	0	0	0			SENHRLRMKITELDK	0.00163045	0	0
													ERVSELRHQLQSRQQ	0	0	0			ENHRLRMKITELDKD	0.00390583	0	0
													RVSELRHQLQSRQQI	0	0	0			NHRLRMKITELDKDL	0	0	0
													VSELRHQLQSRQQIR	0	0	0			HRLRMKITELDKDLE	0.00838329	0	0
													SELRHQLQSRQQIRS	0	0	0			RLRMKITELDKDLEE	0.012083	0	0
													ELRHQLQSRQQIRSR	0	0	0			LRMKITELDKDLEEV	0.0141108	0	0
													LRHQLQSRQQIRSRR	0	0	0			RMKITELDKDLEEVT	0.00697148	0	0.00188051
													RHQLQSRQQIRSRRH	0	0	0			MKITELDKDLEEVTM	0.00307781	0	0.00248081
													HQLQSRQQIRSRRHP	0	0	0			KITELDKDLEEVTMQ	0.00684782	0	0.000960459
													QLQSRQQIRSRRHPP	0	0	0			ITELDKDLEEVTMQL	0.00601989	0	0
													LQSRQQIRSRRHPPT	0	0	0			TELDKDLEEVTMQLQ	0.00349832	0	0
													QSRQQIRSRRHPPTP	0	0	0			ELDKDLEEVTMQLQD	0.00353834	0	0
													SRQQIRSRRHPPTPP	0	0	0			LDKDLEEVTMQLQDT	0.0205921	0	0
													RQQIRSRRHPPTPPD	0	0	0			DKDLEEVTMQLQDTP	0.00580372	0	0
													QQIRSRRHPPTPPDP	0	0	0			KDLEEVTMQLQDTPE	0.0101292	0	0.00110314
													QIRSRRHPPTPPDPS	0	0	0			DLEEVTMQLQDTPEK	0.0247526	0	0.0336191
													IRSRRHPPTPPDPSG	0	0	0			LEEVTMQLQDTPEKT	0.0121787	0	0.000276057
													RSRRHPPTPPDPSGG	0	0	0			EEVTMQLQDTPEKTT	0.0111952	0	0
													SRRHPPTPPDPSGGL	0	0	0			EVTMQLQDTPEKTTY	0.0209317	0	0.00144843
													RRHPPTPPDPSGGLP	0	0	0			VTMQLQDTPEKTTYI	0.0151557	0	0
													RHPPTPPDPSGGLPR	0	0	0			TMQLQDTPEKTTYIK	0.018939	0	0
													HPPTPPDPSGGLPRG	0	0	0			MQLQDTPEKTTYIKQ	0.0213803	0	0
													PPTPPDPSGGLPRGP	0.00734464	0	0			QLQDTPEKTTYIKQN	0.0154453	0	0
													PTPPDPSGGLPRGPS	0	0	0			LQDTPEKTTYIKQNH	0.0169914	0	0
													TPPDPSGGLPRGPSE	0.0119017	0	0			QDTPEKTTYIKQNHY	0.0160744	0	0
													PPDPSGGLPRGPSEP	0	0	0			DTPEKTTYIKQNHYQ	0.0184042	0	0
													PDPSGGLPRGPSEPP	0	0	0			TPEKTTYIKQNHYQE	0.0192081	0	0
													DPSGGLPRGPSEPPD	0	0	0			PEKTTYIKQNHYQEL	0.0522856	0.000158897	0.00291292
													PSGGLPRGPSEPPDR	0	0	0			EKTTYIKQNHYQELN	0.0383329	0.000709426	0.00422844
													SGGLPRGPSEPPDRL	0	0	0			KTTYIKQNHYQELND	0.0300958	0	0.00189103
													GGLPRGPSEPPDRLS	0	0	0			TTYIKQNHYQELNDI	0.0118666	0	0.0016282
													GLPRGPSEPPDRLSC	0	0	0			TYIKQNHYQELNDIL	0.027372	0.00048596	0.0103036
													LPRGPSEPPDRLSCD	0	0	0			YIKQNHYQELNDILN	0.014703	0	0.00182782
													PRGPSEPPDRLSCDG	0	0	0			IKQNHYQELNDILNL	0.0117606	0	8.57599e-05
													RGPSEPPDRLSCDGS	0	0	0			KQNHYQELNDILNLG	0.00855667	0	0
													GPSEPPDRLSCDGSR	0	0	0			QNHYQELNDILNLGN	0.00926035	0	0
													PSEPPDRLSCDGSRV	0	0	0			NHYQELNDILNLGNF	0.00328878	0	0
													SEPPDRLSCDGSRVH	0	0	0			HYQELNDILNLGNFT	0.00473047	0	0
													EPPDRLSCDGSRVHL	0	0	0			YQELNDILNLGNFTE	0.0144391	0	0.00134162
													PPDRLSCDGSRVHLL	0.00768352	0	0.0144295			QELNDILNLGNFTES	0.0118481	0	0.0018426
													PDRLSCDGSRVHLLY	0.0473227	0.131166	0.163581			ELNDILNLGNFTEST	0.0154232	0	0.000146348
													DRLSCDGSRVHLLYK	0.049071	0.0795847	0.246417			LNDILNLGNFTESTD	0.013859	0	0.00122163
																			NDILNLGNFTESTDG	0.0221102	0	0.00369228
																			DILNLGNFTESTDGG	0.0277148	0	0.00409093
																			ILNLGNFTESTDGGK	0.0304329	0	0
																			LNLGNFTESTDGGKA	0.0285474	0	0
																			NLGNFTESTDGGKAI	0.0248236	0	0
																			LGNFTESTDGGKAIL	0.0334675	0	0
																			GNFTESTDGGKAILK	0.0345396	0	0
																			NFTESTDGGKAILKN	0.0307376	0	0
																			FTESTDGGKAILKNH	0.0408832	0	0
																			TESTDGGKAILKNHL	0.0460703	0	0
																			ESTDGGKAILKNHLD	0.0421234	0	0
																			STDGGKAILKNHLDQ	0.0367248	0	0
																			TDGGKAILKNHLDQN	0.0158614	0.00063089	0.00144808
																			DGGKAILKNHLDQNP	0.0172574	0	0.00204021
																			GGKAILKNHLDQNPQ	0.0121116	0.00113329	0.00378502
																			GKAILKNHLDQNPQL	0.0186523	0	0.00197867
																			KAILKNHLDQNPQLQ	0.0210823	0	0
																			AILKNHLDQNPQLQW	0	0.0601406	0.0870995
																			ILKNHLDQNPQLQWN	0.00288657	0.00352301	0
																			LKNHLDQNPQLQWNT	0	0.081224	0
																			KNHLDQNPQLQWNTT	0	0.0365246	0.0540764
																			NHLDQNPQLQWNTTE	0.0548981	0.0558824	0.0658467
																			HLDQNPQLQWNTTEP	0.030066	0	0.00888648
																			LDQNPQLQWNTTEPS	0	0.0336685	0.0246911
																			DQNPQLQWNTTEPSR	0	0.0604272	0.194846
																			QNPQLQWNTTEPSRT	0	0.103012	0.113109
																			NPQLQWNTTEPSRTC	0	0.103428	0.110384
																			PQLQWNTTEPSRTCK	0	0.0137967	0.0236948
																			QLQWNTTEPSRTCKD	0.132348	0.0940323	0.128212
																			LQWNTTEPSRTCKDP	0	0.0285975	0.0488465
																			QWNTTEPSRTCKDPI	0	0.0873753	0.0806421
																			WNTTEPSRTCKDPIE	0.0382671	0.0135942	0.0193296
																			NTTEPSRTCKDPIED	0.0309036	0	0.00225672
																			TTEPSRTCKDPIEDI	0.0352395	0	0.00206537
																			TEPSRTCKDPIEDIN	0.0266078	0.0012046	0.000504258
																			EPSRTCKDPIEDINS	0.0362726	0.00119706	0.000288329
																			PSRTCKDPIEDINSP	0.016566	0	0.000447798
																			SRTCKDPIEDINSPE	0.0252232	0	0.00156807
																			RTCKDPIEDINSPEH	0.0185356	0	0.00421651
																			TCKDPIEDINSPEHI	0.038663	0	0.00220204
																			CKDPIEDINSPEHIQ	0.0184118	0	0
																			KDPIEDINSPEHIQR	0.0179036	0	0.00195694
																			DPIEDINSPEHIQRR	0.0201569	0.00508731	0.00368484
																			PIEDINSPEHIQRRL	0.03062	0.0116436	0.018115
																			IEDINSPEHIQRRLS	0.0311416	0.0114615	0.0138287
																			EDINSPEHIQRRLSL	0.0328895	0.0526146	0.0278916
																			DINSPEHIQRRLSLQ	0.0337046	0.0220107	0.057104
																			INSPEHIQRRLSLQL	0.103377	0.0837536	0.0853648
																			NSPEHIQRRLSLQLP	0.0690024	0.0106225	0.0178965
																			SPEHIQRRLSLQLPI	0.114576	0.118511	0.0476132
																			PEHIQRRLSLQLPIL	0.0953052	0.0303627	0.0289444
																			EHIQRRLSLQLPILH	0.117496	0.0923952	0.032934
																			HIQRRLSLQLPILHH	0	0.0297537	0.0215413
																			IQRRLSLQLPILHHA	0	0.055236	0.024608
																			QRRLSLQLPILHHAY	0.0610127	0.0917894	0.037042
																			RRLSLQLPILHHAYL	0.0536746	0.080291	0.0393727
																			RLSLQLPILHHAYLP	0.0518119	0.00103415	0.00138251
																			LSLQLPILHHAYLPS	0.0442931	0.0148038	0.049962
																			SLQLPILHHAYLPSI	0.0528433	0.0379783	0.0130281
																			LQLPILHHAYLPSIG	0.0214849	0.00124608	0.000682633
																			QLPILHHAYLPSIGG	0.0232155	0.000432558	0.00286341
																			LPILHHAYLPSIGGV	0.0224831	0.0132542	0.00180621
																			PILHHAYLPSIGGVD	0.0276256	0.00126757	0.00302642
																			ILHHAYLPSIGGVDA	0.0220442	0	0.00182027
																			LHHAYLPSIGGVDAS	0.0199875	0	0.000392037
																			HHAYLPSIGGVDASC	0.0262245	0	0.000713111
																			HAYLPSIGGVDASCV	0.0189789	0.00990683	0.00683234
																			AYLPSIGGVDASCVS	0.0276881	0.00022916	0.00898818
																			YLPSIGGVDASCVSP	0.0356812	0.00765813	0.0138733
																			LPSIGGVDASCVSPC	0.022442	0.00121265	0.0329202
																			PSIGGVDASCVSPCV	0.0244204	0	0.00194666
																			SIGGVDASCVSPCVS	0.0370516	0.000996705	0.0078092
																			IGGVDASCVSPCVSP	0.0358739	0.00109582	0.00568453
																			GGVDASCVSPCVSPT	0.0341697	0	0.00817811
																			GVDASCVSPCVSPTA	0.0593494	0.00158379	0.00792262
																			VDASCVSPCVSPTAS	0.0372314	0.00361621	0.00139633
																			DASCVSPCVSPTASP	0.0436122	0.0022532	0.00309021
																			ASCVSPCVSPTASPR	0.0730361	0.0127108	0.0023972
																			SCVSPCVSPTASPRH	0.0468188	0.0848279	0.00150406
																			CVSPCVSPTASPRHR	0.0613546	0.00713898	0.00573876
																			VSPCVSPTASPRHRH	0.0584245	0.0141564	0.013122
																			SPCVSPTASPRHRHV	0.0585327	0.0209948	0.00485083
																			PCVSPTASPRHRHVP	0.0518746	0.0048278	0.00539976
																			CVSPTASPRHRHVPP	0.0652126	0.0258288	0.00370715
																			VSPTASPRHRHVPPS	0.038467	0.00145373	0.00329455
																			SPTASPRHRHVPPSF	0.0493934	0.0203296	0.00787559
																			PTASPRHRHVPPSFR	0.0409052	0.0103474	0.00934445
																			TASPRHRHVPPSFRV	0.0785686	0.0572017	0.0213635
																			ASPRHRHVPPSFRVM	0.0346314	0.0612964	0.018374
																			SPRHRHVPPSFRVMV	NA	0.731231	0.268821
																			PRHRHVPPSFRVMVS	0.414088	0.371887	0.127894
																			RHRHVPPSFRVMVSG	0.587248	0.701064	0.157389
																			HRHVPPSFRVMVSGL	NA	0.455147	0.0963855

## Sheet: Figure 4
		GABAB1 diffusion coefficients (µm2.s-1)						GABAB1 diffusion coefficients (µm2.s-1)						Colocalization frequency							Colocalization duration							Average density of colocalization per cell
Fig. 4c	FLNA17-18	Immobile	Confined	Normal diff	Super diff		FLNA19-20	Immobile	Confined	Normal diff	Super diff		Fig. 4e	GABAB1wt			GABAB1-IL1(mGluR2)			Fig. 4f	GABAB1wt			GABAB1-IL1(mGluR2)			Fig. 4g	Co-diffusing					Receptor free/FLNA trapped					Co-confined					Receptor trapped/FLNA free
		0.00494041	0.0741971	0.0633822	0.0419434			0.00863475	0.0743444	0.120227	N.A.			Basal	Stimulated		Basal	Stimulated			Basal	Stimulated		Basal	Stimulated			GABAB1wt		GABAB1-IL1(mGluR2)			GABAB1wt		GABAB1-IL1(mGluR2)			GABAB1wt		GABAB1-IL1(mGluR2)			GABAB1wt		GABAB1-IL1(mGluR2)
		0.005107	0.052147	0.0744116	0.0668776			0.0054111	0.0555415	0.0843134	0.109827			3.45e-05	1e-05		6.763e-06	6.4e-06			0.248058	0.2748		0.32319	0.20896			Basal	Stimulated	Basal	Stimulated		Basal	Stimulated	Basal	Stimulated		Basal	Stimulated	Basal	Stimulated		Basal	Stimulated	Basal	Stimulated
		0.00545448	0.0354735	0.057236	0.0660531			0.00496221	0.0543193	0.0884284	0.0823199			3.37e-05	7e-06		1.199e-05	1.3e-05			0.312243	0.2653		0.27173	0.24314			0.0261011	0.0253778	0.0145523	0		0.0798569	0.0524475	0.0105835	0.0198665		0.399284	0.367133	0.177274	0.179383		0.0789247	0.0412813	0.0105835	0.0087646
		0.00549255	0.0790629	0.118346	0.13658			0.00497021	0.0687622	0.101269	0.138793			3.86e-06	1e-05		1.668e-05	6.2e-06			0.179273	0.2369		0.28348	0.26882			0	0	0.00638378	0.00722214		0.038439	0.0450909	0.0130868	0.0447773		0.141797	0.156865	0.16534	0.194709		0.012813	0.0063508	0	0.0280219
		0.00594379	0.0728496	0.113025	0.129935			0.00966958	0.0941894	0.0938666	N.A.			3.13e-05	6e-06		2.898e-06	6e-06			0.34196	0.2078		0.29477	0.20685			0.0100078	0	0.0181519	0.00817046		0.0713054	0.0365917	0.133517	0.017975		0.313994	0.221768	0.306968	0.0806152		0.0469114	0.0151542	0.0480016	0
		0.00497584	0.0509519	0.0799234	0.0907946			0.00586379	0.0560031	0.108337	0.137424			3.16e-05	1e-05		2.284e-05	8.3e-06			0.236002	0.24		0.26186	0.22483			0.0246149	0	0.0211302	0		0.104309	0.0067153	0.0323557	0.0172616		0.212273	0.124491	0.106972	0.0370405		0.0416747	0.012914	0.014527	0.0158231
		0.00641465	0.0610952	0.120769	0.0900679			0.00557234	0.0833636	0.127605	0.132872			2.99e-05	2e-05		1.735e-05	1.1e-05			0.226693	0.252		0.24202	0.30069			0.0222505	0.00517518	0.00522103	0		0.103632	0.0560644	0.0398697	0.0254182		0.36058	0.276872	0.315635	0.0953182		0.0853443	0.0301885	0.0481758	0.0375977
		0.0043807	0.0875795	0.110324	0.111471			0.00538013	0.0750546	0.134536	0.134909			1.46e-05	2e-05		8.5e-06	3.7e-05			0.306957	0.2097		0.27518	0.28381			0.0118175	0.013864	0.00251569	0.00784528		0.0971399	0.0322907	0.0544305	0.0211219		0.474946	0.151626	0.259574	0.0371142		0.026353	0.0247445	0.0176099	0.0404333
		0.00636413	0.0692972	0.107242	0.143702			0.00517128	0.0788222	0.11899	0.153567			1.98e-05	1e-05		4.785e-06	8.4e-06			0.272769	0.2598		0.29303	0.23534			0.0183216	0	0.0142351	0.0256361		0.0786107	0.0421847	0.0495135	0.152901		0.442851	0.142946	0.425816	0.499171		0.0413411	0.0243466	0.0600351	0.043032
		0.00423613	0.0913182	0.0960802	0.125661			0.00508748	0.0861601	0.110161	0.178088			7.67e-06	3e-05		1.553e-05	6.9e-06			0.168226	0.2887		0.30093	0.29553			0.0274375	0.00611873	0	0		0.120486	0.0560099	0.0118773	0.0280583		0.251709	0.248044	0.133392	0.285174		0.0361857	0.0258869	0.0109637	0.006632
		0.00586819	0.0704234	0.0998338	0.113162			0.00266172	0.0691097	0.153304	N.A.			1.97e-05	2e-05		1.828e-05	1.2e-05			0.277157	0.2534		0.28475	0.30777			0.0164896	0.0165978	0.0178643	0.0110838		0.0845383	0.0735456	0.111915	0.0269866		0.348372	0.39892	0.482337	0.195653		0.0190443	0.0729732	0.0746098	0.0187943
		0.00524942	0.0857588	0.120527	0.138754			0.00415529	0.0705615	0.116736	0.132685			1.7e-05	1e-05		1.083e-05	3.9e-06			0.255688	0.2303		0.27664	0.22675			0.023764	0.00317566	0.0041034	0.00496516		0.10469	0.085987	0.0496511	0.0953311		0.297372	0.194692	0.330324	0.237335		0.0195893	0.0212525	0.0295445	0.061568
		0.00572852	0.0743243	0.0985769	0.093187			0.00781099	0.0989986	0.110777	N.A.			4.33e-05	4e-06		8.291e-06	3.5e-06			0.258269	0.187		0.27206	0.1629			0.0061029	0.00315115	0	0.00587628		0.0356001	0.0308812	0.0142461	0.0151804		0.178509	0.120689	0.18235	0.102835		0.0231401	0.0305661	0.0303917	0.0151804
		0.00677248	0.0376517	0.064605	0.0661711			0.00427314	0.080583	0.206158	0.196003			3.32e-05	2e-06		4.845e-06				0.258041	0.1521		0.23145				0.0046568	0.00332484	0	0.0147058		0.0641972	0.0071612	0.028662	0.0294116		0.0671908	0.0299236	0.115422	0		0	0.0058824	0.013169	0
		0.00425937	0.0487875	0.0919864	N.A.			0.00484551	0.0765342	0.130919	0.134676			3.03e-05	5e-06		1.059e-05				0.289985	0.2206		0.22461				0.0514903	0	0.00328235			0.0927999	0	0.0508764			0.330086	0.0165916	0.2511			0.0640202	0	0.0361059
		0.00481429	0.0738593	0.109184	0.122319									1.61e-05	4e-06		4.456e-06				0.253328	0.2029		0.28458				0.0089393	0.00715323	0.0161689			0.05538	0.0475479	0			0.352993	0.0618544	0.340355			0.0398998	0.0058909	0.042039
														1.92e-05	6e-06		1.714e-05				0.244421	0.2209		0.24076				0.0175785	0.00503362	0			0.073749	0.0191278	0.0025379			0.521093	0.0855716	0.135777			0.0785983	0	0.00862881
														3.08e-05	9e-06		1.46e-05				0.239865	0.2155		0.23705				0.0081931	0.00509089	0			0.0058522	0.0063636	0.0132173			0.0766639	0.0606665	0.143188			0	0.0224848	0.0360723
														2.8e-05	8e-06		1.921e-05				0.285926	0.1929		0.27408				0.0043379	0.00415346	0.0124057			0.0235488	0.0145371	0.0640021			0.169799	0.0992677	0.455064			0.0173517	0.0261668	0.064848
														2.74e-05	2e-05		1.372e-05				0.262176	0.2745		0.22321				0.0099372	0.00512823	0.00797274			0.103464	0.0277528	0.0136201			0.195822	0.0470591	0.0940119			0.0122754	0.0075415	0.0365417
														1.44e-05	8e-06		1.337e-05				0.278415	0.2484		0.19175				0.015455	0.0282843	0.0189491			0.0298622	0.06924	0.018137			0.146692	0.326288	0.0882488			0.020694	0.096393	0.0238218
														1.95e-05			1.47e-05				0.241112			0.20988				0.0050442	0.00909302	0			0.154078	0.0136395	0.0104808			0.280184	0.108638	0.194847			0.0449395	0.0050251	0.0504984
														2.06e-05			1.059e-05				0.263539			0.23154				0.012059		0.00481282			0.0143559		0.0096256			0.031583		0.183325			0.0180884		0.0406902
														7.67e-06			3.62e-05				0.214241			0.22326				0.017051		0.0167736			0.016048		0.0199504			0.127381		0.128979			0.0145435		0.0340555
														1.07e-05							0.274478							0					0.0260585					0.0474637					0
														2.9e-05							0.299622							0.0192281					0.105573					0.289147					0.0417213
														2.47e-05							0.296141							0.0068947					0.0478317					0.263721					0.0232695
														2.98e-05							0.260075							0.0029564					0.0271985					0.0526231					0.0109385
														2.69e-05							0.271278
														2.89e-05							0.261675
														3.66e-05							0.275039
														2.37e-05							0.228061
														4.15e-06							0.239813
														2.49e-05							0.298586
														1.21e-05							0.232874
														2.45e-05							0.275643
														2.1e-05							0.234081
														1.99e-05							0.266801
														1.05e-05							0.239556
														1.25e-05							0.226078
														1.25e-05							0.283335
														1.29e-05							0.255323
														5.73e-06							0.246591
														7.89e-06							0.144571
														1.71e-05							0.237246
														8.87e-06							0.213385
														9.74e-06							0.233611
														3.84e-06							0.286059
														2.88e-06							0.16377
														2.03e-05							0.263828
														1.1e-05							0.21452
														1.26e-05							0.238255
														6.93e-06							0.24037
														7.75e-06							0.194921

## Sheet: Figure 5
			Pre-synaptic GABAB1 motion fraction of particles																												Post-synaptic GABAB1 motion fraction of particles
Fig. 5c			Immobile						Confined						Brownian						Directed							Fig. 5d			Immobile					Confined					Brownian					Directed
	Extra-synaptic	Basal	0.326531	0.212121	0.177083	0.0375	0.19512	0.08	0.428571	0.363636	0.40625	0.35	0.43902	0.52	0.204082	0.393939	0.28125	0.4	0.26829	0.2	0.040816	0.030303	0.135417	0.2125	0.09756	0.2			Extra-synaptic	Basal	0.106061	0.126761	0.03333	0.04167	0.08	0.469697	0.521127	0.33333	0.5	0.52	0.348485	0.197183	0.5	0.41667	0.2	0.075758	0.15493	0.13333	0.04167
		Stimulated	0.258065	0.21538	0.22727	0.23529			0.483871	0.30769	0.22727	0.52941			0.225806	0.43077	0.5	0.20588			0.032258	0.04615	0.04545	0.02941						Stimulated	0.08	0.07143	0.15385	0.02703	0.14286	0.36	0.35714	0.42308	0.45946	0.47619	0.2	0.5	0.32692	0.40541	0.33333	0.36	0.07143	0.09615	0.10811
	Synaptic	Basal	0.615385	0.25	0.275	0.19231			0.307692	0.666667	0.475	0.30769			0.076923	0.083333	0.25	0.34615			0	0	0	0.15385					Synaptic	Basal	0.2	0.296296	0.4	0.487179		0.628571	0.296296	0.4	0.487179		0.171429	0.333333	0.2	0.025641		0	0.074074	0	0
		Stimulated	0.25	0.36364	0.25	0.07692			0.625	0.18182	0.5	0.46154			0.125	0.36364	0.16667	0.46154			0	0.09091	0.08333	0						Stimulated	0.125	0.13636	0.09091	0.15385		0.75	0.45455	0.81818	0.65385		0.125	0.40909	0.09091	0.19231		0	0	0	0
[truncated: 1 more columns]

## Sheet: Figure 6
	Representative FRET measurement of Gi sensor							FRET ratio				FRET ratio					Deactivation Tau (sec)				Manders' colocalization coefficient (MCC) vs. Actin							FRET ratio								Deactivation Tau (sec)
Fig. 6b	Time (sec)	DFRET ratio	CFP (a.u.)	YFP (a.u.)		Fig. 6c		FLNA17-18				FLNA19-20				Fig. 6d	FLNA1718	FLNA1920		Fig. 6e	A7 cells	Homogenous distribution	M2 cells	Homogenous distribution		Fig. 6f		A7 cells			M2 cells				Fig. 6g	A7 cells	M2 cells
	0	0.00479	1.37372	0			Time (sec)	Mean	SEM	n		Mean	SEM	n			34.02	23.84			0.685	0.015	0.322	0.031			Time (sec)	Mean	SEM	n	Mean	SEM	n			18.57	13.13
	0.1	0.00387	1.0808	-0.05689			20	-0.113587	0.00865832	22		-0.113539	0.00417285	30			17.24	34.9			0.366	0.267	0.011	0.207			20	-0.100237	0.00847378	20	-0.107271	0.00720845	23			17.7	9.525
	0.2	0.00243	0.78788	-0.08327			20.1	-0.112785	0.00804158	22		-0.114025	0.00468294	30			7.343	21.43			0.56	0.321	0.352	0.037			20.1	-0.100445	0.00874318	20	-0.0967926	0.00680703	23			12.72	5.952
	0.3	-0.00839	0.37289	0.40915			20.2	-0.111478	0.00808959	22		-0.111401	0.00437802	30			9.041	20.67			0.75	0.253	0.197	0.152			20.2	-0.102768	0.00864573	20	-0.0980013	0.00635026	23			12.88	10.93
	0.4	-0.00388	0.14101	0.04708			20.3	-0.110361	0.0080406	22		-0.110764	0.00414658	30			35.06	28.23			0.683	0.023	0.061	0.344			20.3	-0.098201	0.00953143	20	-0.0953152	0.00586397	23			24.96	9.589
	0.5	-0.00663	0.64155	0.41744			20.4	-0.11069	0.00812717	22		-0.112223	0.0046387	30			12.02	16.53			0.928	0.012	0.738	0.298			20.4	-0.0975095	0.0099455	20	-0.103619	0.00693353	23			18.78	16.78
	0.6	0.00908	2.0271	0.02485			20.5	-0.109749	0.00821096	22		-0.111596	0.00491156	30			7.608	23.55			0.833	0.059	0.44	0.004			20.5	-0.10167	0.00892035	20	-0.0965674	0.00689363	23			24.42	20.07
	0.7	-2.06371e-05	0.42192	-0.06256			20.6	-0.108819	0.00785207	22		-0.110773	0.00445324	30			22.85	42.04			0.671	0.117	0.059	0.033			20.6	-0.0967225	0.00826055	20	-0.0975826	0.00680493	23			22.03	11
	0.8	0.00249	0.19004	-0.30256			20.7	-0.110065	0.00798062	22		-0.111818	0.0046126	30			15.12	33.86			0.772	0.193	0.389	0.023			20.7	-0.10117	0.00871074	20	-0.0981696	0.00732897	23			26.31	13.56
	0.9	0.0058	0.84317	-0.23738			20.8	-0.110024	0.00822418	22		-0.11347	0.00466329	30			11.7	40.56			0.88	0.026	0.089	0.039			20.8	-0.0933015	0.00829156	20	-0.0944957	0.00652641	23			5.762	20.64
	1	0.00225	-0.91459	-0.72152			20.9	-0.108865	0.00775157	22		-0.109848	0.00444971	30			22.12	28.34			0.814	0.033	0.082	0.277			20.9	-0.0948535	0.00838049	20	-0.0920526	0.00626837	23			15.2	9.79
	1.1	0.00038882	-0.04784	-0.25962			21	-0.11004	0.00831516	22		-0.110817	0.00463885	30			25.81	16.03			0.405	0	0.131	0.002			21	-0.0954525	0.00817651	20	-0.0929743	0.00772107	23			11.27	14.38
	1.2	0.00248	0.72735	-0.07237			21.1	-0.109593	0.00795784	22		-0.11092	0.00517672	30			35.43	20.23			0.438	0	0.019	0.02			21.1	-0.0946125	0.00896495	20	-0.0913083	0.00678175	23			16.15	10.14
	1.3	0.01137	1.22789	-0.40392			21.2	-0.108606	0.00857348	22		-0.111017	0.00460245	30			21.24	23.93			0.522	0.002	0.434	0.075			21.2	-0.0942425	0.0084632	20	-0.0949883	0.00598876	23			9.78	10.67
	1.4	0.01064	1.11808	-0.39978			21.3	-0.106788	0.00771949	22		-0.109278	0.0044551	30			23.7	14.7			0.991	0.033	0.435	0.069			21.3	-0.0951265	0.00870492	20	-0.0879426	0.00693558	23			14.18	11.94
	1.5	-0.01542	-0.45658	0.5504			21.4	-0.105501	0.00747594	22		-0.109067	0.00456643	30			15.04	18.38			0.736	0.19	0.381	0.102			21.4	-0.0946025	0.00850238	20	-0.0905222	0.00737323	23			19.64	8.327
	1.6	-0.00439	-1.29881	-0.45253			21.5	-0.10477	0.00789616	22		-0.10785	0.00463272	30			20.38	23.89									21.5	-0.0915355	0.00921382	20	-0.0940204	0.00798077	23			16.41	15.16
	1.7	-0.00421	0.17829	0.13144			21.6	-0.107496	0.00823462	22		-0.108567	0.0043789	30			18.52	23.28									21.6	-0.090484	0.0082933	20	-0.0919078	0.0067882	23			8.268	7.279
	1.8	-0.02061	0.95349	1.44784			21.7	-0.10483	0.00804749	22		-0.107224	0.00428742	30			13.3	28.12									21.7	-0.086131	0.00868705	20	-0.0935639	0.00636652	23			18.31	12.94
	1.9	0.00851	-0.04134	-0.71477			21.8	-0.103986	0.00750522	22		-0.10717	0.00420189	30			17.37	25.33									21.8	-0.0907485	0.00908013	20	-0.0935126	0.00718935	23			16.75	7.014
	2	-0.000652381	0.18454	-0.06976			21.9	-0.103749	0.00810781	22		-0.105247	0.00414384	30			22.03	14.24									21.9	-0.0928795	0.00894283	20	-0.0875791	0.00713318	23				6.505
	2.1	-0.00872	0.7156	0.63629			22	-0.103297	0.0079408	22		-0.107253	0.0044515	30			20.74	18.43									22	-0.09115	0.0102393	20	-0.0898183	0.00683548	23				9.424
	2.2	0.00223	-0.37078	-0.4582			22.1	-0.103848	0.00773542	22		-0.105844	0.00436115	30				20.13									22.1	-0.09033	0.00909928	20	-0.0907713	0.00754535	23				8.797
	2.3	-0.01349	0.06873	0.67509			22.2	-0.103016	0.00798223	22		-0.107457	0.00444678	30				21.22									22.2	-0.0879645	0.00858785	20	-0.0909461	0.00764755	23
	2.4	-0.00247	0.75237	0.2825			22.3	-0.104786	0.00839408	22		-0.10734	0.00428699	30				30.02									22.3	-0.0898405	0.00892062	20	-0.0855556	0.00710173	23
	2.5	0.000331549	0.33738	-0.04905			22.4	-0.104202	0.00843623	22		-0.109211	0.00477726	30				16.75									22.4	-0.091333	0.00953982	20	-0.0866491	0.00831739	23
	2.6	0.02818	1.845	-1.11302			22.5	-0.102122	0.00858416	22		-0.105624	0.00438406	30				26.28									22.5	-0.0873935	0.00985554	20	-0.086713	0.00786328	23
	2.7	-0.0171	-0.24845	0.78321			22.6	-0.101385	0.00822463	22		-0.10583	0.00405878	30				21.6									22.6	-0.091064	0.00984286	20	-0.0841009	0.00763141	23
	2.8	-0.01104	-0.84655	0.177			22.7	-0.0998759	0.0083499	22		-0.106037	0.00449819	30				17.35									22.7	-0.0919125	0.00876281	20	-0.0827913	0.00649315	23
	2.9	-0.00562	0.05072	0.21166			22.8	-0.10214	0.00809641	22		-0.102376	0.00435072	30				19.69									22.8	-0.0853135	0.00692256	20	-0.0873374	0.00711202	23
	3	0.00788	1.40575	-0.05886			22.9	-0.10154	0.00809826	22		-0.103863	0.00440943	30													22.9	-0.0881115	0.00899367	20	-0.0812922	0.00713249	23
	3.1	0.00403	-1.23702	-0.87869			23	-0.0997641	0.00765289	22		-0.10401	0.00441632	30													23	-0.0878475	0.00913165	20	-0.08022	0.00685892	23
	3.2	0.00329	0.02646	-0.32523			23.1	-0.0989536	0.00793214	22		-0.104567	0.00427093	30													23.1	-0.0885495	0.00884456	20	-0.080087	0.00796445	23
	3.3	-0.00793	-0.14439	0.28926			23.2	-0.0982759	0.00819069	22		-0.103899	0.00421369	30													23.2	-0.0849665	0.00835624	20	-0.0809904	0.00738906	23
	3.4	-0.000515486	-1.23077	-0.59161			23.3	-0.0958886	0.00777043	22		-0.104479	0.00427791	30													23.3	-0.0867875	0.00971706	20	-0.080367	0.00786789	23
	3.5	-0.00519	-1.40161	-0.37384			23.4	-0.0980482	0.00741052	22		-0.104877	0.00458816	30													23.4	-0.0833865	0.0080713	20	-0.0820635	0.00640895	23
	3.6	0.01704	2.33379	-0.21711			23.5	-0.100179	0.00793835	22		-0.102814	0.00448375	30													23.5	-0.083319	0.00857088	20	-0.0803326	0.00660417	23
	3.7	0.00884	-0.43105	-0.82332			23.6	-0.098415	0.00850695	22		-0.102394	0.00467792	30													23.6	-0.088452	0.00873303	20	-0.0745857	0.00703497	23
	3.8	0.00577	-0.96811	-0.8497			23.7	-0.0973455	0.00804647	22		-0.102169	0.00490061	30													23.7	-0.0847295	0.00900635	20	-0.077047	0.00695566	23
	3.9	-0.00796	0.38692	0.52773			23.8	-0.0977559	0.00781556	22		-0.10231	0.00440314	30													23.8	-0.0829115	0.00838354	20	-0.0731374	0.00742299	23
	4	-0.00891	-0.36376	0.28773			23.9	-0.0968882	0.00851198	22		-0.101206	0.00457816	30													23.9	-0.0840375	0.00891845	20	-0.074363	0.0074714	23
	4.1	-0.00143	-2.73188	-1.11193			24	-0.0979614	0.00801253	22		-0.100562	0.00413821	30													24	-0.082121	0.00856226	20	-0.0757735	0.00722561	23
	4.2	-0.0016	0.82042	0.32653			24.1	-0.0970432	0.00773916	22		-0.102158	0.00472012	30													24.1	-0.0813455	0.00988314	20	-0.0753239	0.00776552	23
	4.3	0.00624	1.62613	0.17809			24.2	-0.0933114	0.00749609	22		-0.100707	0.00430785	30													24.2	-0.0808665	0.00858627	20	-0.0714687	0.00761694	23
	4.4	-0.00139	-1.19974	-0.48916			24.3	-0.0953636	0.00817668	22		-0.100743	0.00460439	30													24.3	-0.078749	0.00791715	20	-0.0731809	0.00684789	23
	4.5	0.00345	-0.54662	-0.51553			24.4	-0.0939709	0.00773411	22		-0.100266	0.00417502	30													24.4	-0.081346	0.00908559	20	-0.0737904	0.0067499	23
	4.6	0.01165	-0.07659	-0.81657			24.5	-0.0956204	0.00830685	22		-0.100765	0.0044869	30													24.5	-0.0804385	0.00760614	20	-0.0711852	0.00612434	23
	4.7	-0.000123191	0.5155	0.13362			24.6	-0.0911414	0.00751488	22		-0.0980597	0.00420844	30													24.6	-0.0797553	0.00942672	20	-0.0709665	0.00671145	23
	4.8	0.01118	0.46672	-0.56414			24.7	-0.0931954	0.00828371	22		-0.0974437	0.00404857	30													24.7	-0.07967	0.00736111	20	-0.073923	0.00619835	23
	4.9	-0.00251	-0.5281	-0.13276			24.8	-0.0919564	0.00825385	22		-0.0963717	0.00383999	30													24.8	-0.0828985	0.0084782	20	-0.0730504	0.00650637	23
	5	0.01449	0.27761	-0.83052			24.9	-0.09157	0.00770611	22		-0.0978123	0.00417227	30													24.9	-0.079623	0.00799567	20	-0.0690844	0.00830657	23
	5.1	-0.00365	0.13728	0.21122			25	-0.0934991	0.00820964	22		-0.097504	0.00414182	30													25	-0.081684	0.00778094	20	-0.0680257	0.00707628	23
	5.2	-0.0036	-0.76599	-0.15085			25.1	-0.093015	0.00802072	22		-0.0954777	0.00406757	30													25.1	-0.077927	0.00866225	20	-0.0667565	0.00584554	23
	5.3	0.01678	-0.90632	-1.42845			25.2	-0.0932823	0.00760695	22		-0.09543	0.00391653	30													25.2	-0.076101	0.00814073	20	-0.0719609	0.00710207	23
	5.4	0.00504	-0.07009	-0.38671			25.3	-0.0905782	0.00810236	22		-0.0942703	0.00409983	30													25.3	-0.078587	0.00792358	20	-0.0669317	0.00738337	23
	5.5	-0.00709	-0.60715	0.13623			25.4	-0.0894455	0.00762637	22		-0.0963087	0.00437657	30													25.4	-0.0763635	0.00852305	20	-0.0649434	0.00735119	23
	5.6	-0.00687	0.41219	0.5371			25.5	-0.0888764	0.00824443	22		-0.095016	0.00413049	30													25.5	-0.07692	0.008865	20	-0.0647622	0.00719686	23
	5.7	-0.00586	-1.10143	-0.13014			25.6	-0.0878464	0.00796081	22		-0.0946483	0.0037245	30													25.6	-0.076327	0.00842736	20	-0.0621583	0.00627771	23
	5.8	-0.000624879	-0.38727	-0.15652			25.7	-0.0883686	0.0088168	22		-0.0960633	0.00468061	30													25.7	-0.076856	0.00875221	20	-0.06118	0.00630449	23
	5.9	-0.00421	-1.38209	-0.33548			25.8	-0.0883923	0.00793529	22		-0.094737	0.00431	30													25.8	-0.0731285	0.00779265	20	-0.0609535	0.00647027	23
	6	0.000148345	0.33915	0.09591			25.9	-0.0873932	0.00754068	22		-0.0958367	0.00449323	30													25.9	-0.077892	0.00853866	20	-0.0635661	0.00666333	23
	6.1	-0.01341	-0.04532	0.77144			26	-0.0879914	0.00797402	22		-0.095194	0.00391251	30													26	-0.077484	0.0081138	20	-0.0630404	0.00639312	23
	6.2	-0.01011	-1.28428	0.07367			26.1	-0.087585	0.00793779	22		-0.0929303	0.00404563	30													26.1	-0.073333	0.00855253	20	-0.0622022	0.00787976	23
	6.3	-0.01538	-2.00445	0.10833			26.2	-0.0867209	0.00791001	22		-0.0928417	0.00453811	30													26.2	-0.0734595	0.00758579	20	-0.0598609	0.00632593	23
	6.4	-0.00117	-0.00855	0.05144			26.3	-0.0886868	0.00814436	22		-0.092164	0.00428071	30													26.3	-0.072252	0.00720765	20	-0.0558139	0.00752424	23
	6.5	0.00383	-0.69819	-0.52425			26.4	-0.086665	0.00726895	22		-0.0909317	0.00374506	30													26.4	-0.0735375	0.00834846	20	-0.0588183	0.00660346	23
	6.6	-0.01394	-1.78457	0.12076			26.5	-0.0861218	0.00793087	22		-0.0923297	0.00386101	30													26.5	-0.0762425	0.00861851	20	-0.0608161	0.0060879	23
	6.7	-0.00999	-2.16904	-0.27183			26.6	-0.0857032	0.00769479	22		-0.0924343	0.00435946	30													26.6	-0.0693765	0.0079169	20	-0.0622243	0.0074295	23
	6.8	-0.000676646	-0.23417	-0.05407			26.7	-0.0854573	0.007927	22		-0.0913473	0.00395625	30													26.7	-0.0722935	0.00813758	20	-0.0596309	0.00788678	23
	6.9	-0.000269867	0.66309	0.28577			26.8	-0.0842304	0.00799212	22		-0.090841	0.00412376	30													26.8	-0.0668778	0.00789546	20	-0.0585865	0.00619646	23
	7	-0.01327	-0.69794	0.53405			26.9	-0.0852836	0.00818451	22		-0.092824	0.00446131	30													26.9	-0.071284	0.00776816	20	-0.0587074	0.00602955	23
	7.1	-0.00325	0.13829	0.26353			27	-0.0853627	0.00757857	22		-0.0927423	0.00427789	30													27	-0.0726765	0.00829408	20	-0.0578235	0.00641351	23
	7.2	-0.00432	-0.70394	-0.00698			27.1	-0.0834191	0.00796198	22		-0.0919347	0.00392986	30													27.1	-0.068948	0.0069279	20	-0.0582378	0.00626617	23
	7.3	0.0029	-0.90531	-0.52164			27.2	-0.0843082	0.00736768	22		-0.0906263	0.00426913	30													27.2	-0.0702305	0.00819717	20	-0.0611287	0.00638178	23
	7.4	0.00674	0.20558	-0.30387			27.3	-0.0839168	0.00720551	22		-0.0895843	0.00425853	30													27.3	-0.0705305	0.00832986	20	-0.054427	0.00584801	23
	7.5	0.00681	-0.23992	-0.48284			27.4	-0.0836673	0.00771845	22		-0.089142	0.0040756	30													27.4	-0.066305	0.0083058	20	-0.05375	0.00651358	23
	7.6	0.0044	1.29821	0.28424			27.5	-0.0836332	0.00788702	22		-0.086962	0.00405711	30													27.5	-0.0695388	0.00776106	20	-0.0544639	0.00476377	23
	7.7	-0.00428	0.51701	0.50201			27.6	-0.0834045	0.00783496	22		-0.0900683	0.00413541	30													27.6	-0.0690085	0.00768999	20	-0.0533509	0.00617455	23
	7.8	-0.00859	-0.96609	0.17046			27.7	-0.0793791	0.00766067	22		-0.089637	0.00404998	30													27.7	-0.068552	0.00795019	20	-0.0522557	0.00721547	23
	7.9	-0.01247	-1.77781	0.08304			27.8	-0.0831018	0.00763964	22		-0.0889943	0.0041388	30													27.8	-0.0672355	0.00757673	20	-0.0578304	0.00680652	23
	8	-0.00319	-0.14812	0.17874			27.9	-0.081365	0.00821579	22		-0.0871393	0.00419362	30													27.9	-0.070988	0.00753012	20	-0.0510862	0.00625364	23
	8.1	0.000670749	-0.92932	-0.36644			28	-0.081725	0.00812141	22		-0.0904667	0.00394021	30													28	-0.0647785	0.00700624	20	-0.050707	0.00648008	23
	8.2	0.00885	0.15105	-0.42333			28.1	-0.0790146	0.00737328	22		-0.089128	0.00407538	30													28.1	-0.0671267	0.00693208	20	-0.0467891	0.00473433	23
	8.3	0.00181	1.13987	0.40479			28.2	-0.0807464	0.0073955	22		-0.0876627	0.00406804	30													28.2	-0.062941	0.00753422	20	-0.0519417	0.00711797	23
	8.4	-0.01125	0.29764	0.86669			28.3	-0.0808668	0.0080072	22		-0.088182	0.00403776	30													28.3	-0.068174	0.00795423	20	-0.0478648	0.00538907	23
	8.5	0.00522	-0.39201	-0.41095			28.4	-0.0802141	0.00762225	22		-0.086035	0.00387747	30													28.4	-0.0649505	0.008707	20	-0.0514322	0.00597028	23
	8.6	-0.01429	-2.27184	0.01755			28.5	-0.079015	0.00768806	22		-0.0884307	0.00435486	30													28.5	-0.0615415	0.00734484	20	-0.0527713	0.00670867	23
	8.7	0.00158	0.42596	0.14088			28.6	-0.0793382	0.00736953	22		-0.0888603	0.00423574	30													28.6	-0.064108	0.007945	20	-0.0464848	0.00534578	23
	8.8	0.00738	0.01098	-0.37666			28.7	-0.0767927	0.0077178	22		-0.085371	0.00397808	30													28.7	-0.0640425	0.00815706	20	-0.046196	0.00737952	23
	8.9	0.01081	1.36601	-0.03971			28.8	-0.0778159	0.00752885	22		-0.0843573	0.00386793	30													28.8	-0.0644065	0.00764635	20	-0.0470597	0.00657452	23
	9	0.00375	-1.06314	-0.58776			28.9	-0.0772277	0.00794938	22		-0.0864653	0.004249	30													28.9	-0.06467	0.00804132	20	-0.0492476	0.00755677	23
	9.1	0.01358	0.71914	-0.46443			29	-0.0758209	0.00800973	22		-0.0848153	0.00394525	30													29	-0.0635857	0.00766587	20	-0.0493604	0.00569363	23
	9.2	-0.00335	-1.06914	-0.158			29.1	-0.0773927	0.00774615	22		-0.0853623	0.00401604	30													29.1	-0.0635825	0.00790566	20	-0.0452787	0.00622013	23
	9.3	-0.00488	-1.14844	-0.0957			29.2	-0.0746186	0.00764717	22		-0.085227	0.00388494	30													29.2	-0.0635445	0.00806756	20	-0.0462778	0.00646784	23
	9.4	0.0061	-0.25117	-0.39962			29.3	-0.0750891	0.00779966	22		-0.0848607	0.004059	30													29.3	-0.063246	0.0077448	20	-0.0448113	0.00534797	23
	9.5	0.000209546	-0.75771	-0.24577			29.4	-0.0752632	0.00745684	22		-0.0834267	0.00415909	30													29.4	-0.0615218	0.00843577	20	-0.0480498	0.00596717	23
	9.6	0.00251	-0.40976	-0.24451			29.5	-0.0733173	0.00705785	22		-0.084631	0.00411665	30													29.5	-0.062986	0.00771947	20	-0.0469483	0.00642374	23
	9.7	0.000221317	0.45699	0.24503			29.6	-0.0722355	0.00751531	22		-0.0832147	0.00386111	30													29.6	-0.0603985	0.0069745	20	-0.0465239	0.00682091	23
	9.8	0.00255	1.41529	0.49043			29.7	-0.0732618	0.00792054	22		-0.0817453	0.00416266	30													29.7	-0.063149	0.00655193	20	-0.0416539	0.00670749	23
	9.9	-0.00983	-1.13593	0.21703			29.8	-0.0744086	0.00811688	22		-0.0819223	0.00384976	30													29.8	-0.0644025	0.00667976	20	-0.0460891	0.0053571	23
	10	0.000204291	-0.2997	-0.05637			29.9	-0.073135	0.00766611	22		-0.084513	0.00351815	30													29.9	-0.0619175	0.00695148	20	-0.044957	0.00581036	23
	10.1	0.00211	0.13981	0.00592			30	-0.0721996	0.00807907	22		-0.0820243	0.00376749	30													30	-0.060495	0.00796067	20	-0.0393023	0.00610397	23
	10.2	-0.0055	-1.0076	0.00718			30.1	-0.0713359	0.00804685	22		-0.0817763	0.00358328	30													30.1	-0.0580005	0.00896267	20	-0.0403061	0.00599686	23
	10.3	-0.00256	0.04225	0.25258			30.2	-0.0705268	0.0075088	22		-0.0831613	0.00408774	30													30.2	-0.0547935	0.00685087	20	-0.0412013	0.00723972	23
	10.4	-0.01091	0.51227	0.95575			30.3	-0.0722341	0.00746811	22		-0.0815267	0.00390935	30													30.3	-0.0559035	0.00652291	20	-0.0459613	0.00617365	23
	10.5	-0.00147	-1.00135	-0.23318			30.4	-0.0717623	0.00760663	22		-0.081297	0.00369952	30													30.4	-0.0630615	0.00814149	20	-0.0428435	0.00580152	23
	10.6	-0.01171	-1.26375	0.28688			30.5	-0.0708886	0.00743	22		-0.0815523	0.00409208	30													30.5	-0.0579445	0.00777373	20	-0.0420283	0.00625586	23
	10.7	0.00453	-0.54959	-0.41377			30.6	-0.0718882	0.00766744	22		-0.0817637	0.00392861	30													30.6	-0.05707	0.00732787	20	-0.0393904	0.00498629	23
	10.8	-0.00956	-2.2158	-0.2294			30.7	-0.0720786	0.00759302	22		-0.080756	0.00423187	30													30.7	-0.0569473	0.00832834	20	-0.0359026	0.00650455	23
	10.9	-0.0011	0.1158	0.1991			30.8	-0.0692827	0.00711494	22		-0.080394	0.00406535	30													30.8	-0.054516	0.00754459	20	-0.0428565	0.00722615	23
	11	0.00595	1.2572	0.23088			30.9	-0.07042	0.00715064	22		-0.0794577	0.00397347	30													30.9	-0.0604125	0.00754011	20	-0.0395491	0.00643441	23
	11.1	-0.01579	-1.04987	0.62887			31	-0.0711836	0.00758068	22		-0.0807533	0.00384188	30													31	-0.0577295	0.00725629	20	-0.0403991	0.00645562	23
	11.2	0.00559	-0.91555	-0.62109			31.1	-0.0712018	0.00774344	22		-0.080492	0.00417026	30													31.1	-0.0532045	0.00634689	20	-0.0390978	0.00579722	23
	11.3	-0.00394	-1.66623	-0.34518			31.2	-0.0679364	0.00745209	22		-0.0790273	0.0039129	30													31.2	-0.058582	0.00814044	20	-0.0388865	0.0052361	23
	11.4	0.000905699	-1.16569	-0.43547			31.3	-0.0687232	0.00785083	22		-0.080516	0.00387461	30													31.3	-0.054723	0.00721473	20	-0.0339413	0.0053887	23
	11.5	-0.00159	-0.78722	-0.12904			31.4	-0.0669777	0.00703824	22		-0.0789833	0.00382433	30													31.4	-0.053343	0.00732153	20	-0.0408378	0.00656214	23
	11.6	-0.01314	0.32367	1.03189			31.5	-0.0695591	0.00700234	22		-0.076508	0.00391389	30													31.5	-0.057988	0.00771016	20	-0.0326587	0.00500706	23
	11.7	-0.00369	-0.5796	0.08711			31.6	-0.0691886	0.00787363	22		-0.080206	0.00413609	30													31.6	-0.055354	0.00698477	20	-0.0342209	0.00814825	23
	11.8	0.000567794	0.28715	0.17992			31.7	-0.0665797	0.00763025	22		-0.0773557	0.00384666	30													31.7	-0.0562263	0.0076817	20	-0.0353826	0.00530184	23
	11.9	0.000257986	-1.19595	-0.39866			31.8	-0.0683809	0.00761976	22		-0.077255	0.00409923	30													31.8	-0.0512335	0.006339	20	-0.0328708	0.0073279	23
	12	0.00337	0.55581	0.1214			31.9	-0.0678273	0.00732605	22		-0.0743433	0.00384404	30													31.9	-0.053156	0.00692916	20	-0.0362226	0.00601384	23
	12.1	0.00858	0.50703	-0.21303			32	-0.0660336	0.00733734	22		-0.0789917	0.00428492	30													32	-0.050012	0.00575885	20	-0.0406213	0.00602539	23
	12.2	-0.00322	-0.51831	0.0934			32.1	-0.0667295	0.00703723	22		-0.0771217	0.004222	30													32.1	-0.0515305	0.00670933	20	-0.0315417	0.00630803	23
	12.3	-0.00507	0.1043	0.46087			32.2	-0.06745	0.00794828	22		-0.0761583	0.00368582	30													32.2	-0.0494725	0.00799835	20	-0.0303678	0.00624613	23
	12.4	0.00179	-0.21914	-0.08718			32.3	-0.0648845	0.00695627	22		-0.0748393	0.00382037	30													32.3	-0.055782	0.00763732	20	-0.034723	0.00517561	23
	12.5	0.01195	-0.05429	-0.63524			32.4	-0.0653655	0.00743302	22		-0.0757953	0.00389243	30													32.4	-0.052757	0.00672282	20	-0.0374913	0.00455056	23
	12.6	-0.00886	0.2021	0.73931			32.5	-0.0637764	0.00720962	22		-0.0735187	0.0035042	30													32.5	-0.0522205	0.00787074	20	-0.0363104	0.00567938	23
	12.7	0.00916	1.03834	-0.02237			32.6	-0.0665677	0.00719331	22		-0.0754357	0.00427169	30													32.6	-0.0492415	0.00644688	20	-0.030123	0.00545238	23
	12.8	-0.00468	-1.87909	-0.35681			32.7	-0.0653523	0.00748248	22		-0.0745433	0.00429641	30													32.7	-0.0555925	0.00718048	20	-0.0393335	0.00595023	23
	12.9	-0.00544	-0.18837	0.37688			32.8	-0.0661396	0.00734102	22		-0.074453	0.00379624	30													32.8	-0.0487104	0.00687865	20	-0.0347551	0.00658765	23
	13	0.01089	1.89908	0.22555			32.9	-0.0677773	0.00848138	22		-0.072994	0.00370909	30													32.9	-0.048779	0.00641253	20	-0.031013	0.00533198	23
	13.1	-0.00417	-0.37748	0.22681			33	-0.0632173	0.00743614	22		-0.0750847	0.00387829	30													33	-0.055963	0.00849677	20	-0.0357517	0.0064924	23
	13.2	0.000853859	-1.12816	-0.38229			33.1	-0.0631445	0.0071935	22		-0.073451	0.00371542	30													33.1	-0.050398	0.00686792	20	-0.0289792	0.00561249	23
	13.3	-0.00155	0.16584	0.29036			33.2	-0.0630964	0.00700947	22		-0.0720167	0.0034868	30													33.2	-0.0473805	0.00689363	20	-0.0348666	0.0058712	23
	13.4	-0.00686	-0.18812	0.47472			33.3	-0.0603559	0.00774012	22		-0.070916	0.00348888	30													33.3	-0.050569	0.00591397	20	-0.03213	0.00511524	23
	13.5	-0.01289	-0.87776	0.56754			33.4	-0.0636405	0.00749376	22		-0.0721093	0.00384557	30													33.4	-0.0524705	0.00648163	20	-0.0292709	0.00544091	23
	13.6	-0.01025	-1.07913	0.32466			33.5	-0.06039	0.00727016	22		-0.0722337	0.00370034	30													33.5	-0.0498945	0.00613241	20	-0.038843	0.00506011	23
	13.7	-0.00677	-1.9824	-0.25392			33.6	-0.060595	0.00747669	22		-0.0702457	0.00381431	30													33.6	-0.047921	0.00711267	20	-0.0307183	0.00642839	23
	13.8	0.00699	-0.13909	-0.34421			33.7	-0.0612059	0.00730209	22		-0.0717173	0.0038137	30													33.7	-0.0463525	0.00767047	20	-0.0292461	0.00524433	23
	13.9	-0.0024	0.02576	0.29792			33.8	-0.0591782	0.00702393	22		-0.0705237	0.00336018	30													33.8	-0.0482945	0.00689241	20	-0.0254448	0.00490105	23
	14	-0.00813	-0.54182	0.42125			33.9	-0.0588338	0.00756869	22		-0.0709337	0.00373899	30													33.9	-0.0474005	0.00567565	20	-0.0303613	0.0057722	23
	14.1	0.00671	0.41649	-0.09629			34	-0.0570536	0.00748501	22		-0.0703423	0.00378514	30													34	-0.048048	0.00762738	20	-0.0304401	0.00565077	23
	14.2	-0.00605	0.5203	0.72894			34.1	-0.0572448	0.00732916	22		-0.069696	0.00376286	30													34.1	-0.0487355	0.00661662	20	-0.0304248	0.00506483	23
	14.3	-0.0082	-0.93229	0.27243			34.2	-0.0577077	0.00736779	22		-0.0694627	0.00351391	30													34.2	-0.0434515	0.00647848	20	-0.0276735	0.00547133	23
	14.4	0.00454	-0.06554	-0.15355			34.3	-0.0579532	0.00705603	22		-0.0691947	0.00399108	30													34.3	-0.0446075	0.0062367	20	-0.0321426	0.00429315	23
	14.5	-0.00133	0.25189	0.33599			34.4	-0.05729	0.00770095	22		-0.068882	0.00366204	30													34.4	-0.0440933	0.0067099	20	-0.0283848	0.00422588	23
	14.6	-0.00367	0.72191	0.67294			34.5	-0.0582768	0.0074795	22		-0.0714957	0.00348685	30													34.5	-0.0439805	0.00704853	20	-0.0254188	0.00543754	23
	14.7	-0.00102	-0.6086	-0.0277			34.6	-0.0586886	0.00620204	22		-0.069722	0.00343203	30													34.6	-0.0462254	0.00653194	20	-0.0289891	0.00454927	23
	14.8	-0.000418025	-0.44376	0.00407			34.7	-0.0601518	0.00683899	22		-0.0702547	0.00374443	30													34.7	-0.0432735	0.00639636	20	-0.0283515	0.00447248	23
	14.9	0.00174	0.33144	0.18844			34.8	-0.0596033	0.0076496	22		-0.0697197	0.0038275	30													34.8	-0.045182	0.00818609	20	-0.0291187	0.00475069	23
	15	-0.00501	-0.38872	0.31177			34.9	-0.0563991	0.00762451	22		-0.0671713	0.00341136	30													34.9	-0.0460845	0.00710742	20	-0.0285015	0.00487231	23
	15.1	0.0014	-1.07837	-0.35836			35	-0.0584409	0.00782651	22		-0.0662467	0.00316057	30													35	-0.0414176	0.00632673	20	-0.0278148	0.00496967	23
	15.2	-0.01383	0.36821	1.16878			35.1	-0.0595564	0.00754327	22		-0.068263	0.00359591	30													35.1	-0.0399625	0.00686692	20	-0.0238001	0.00479768	23
	15.3	-0.0125	-0.7792	0.62072			35.2	-0.0590877	0.00713313	22		-0.067655	0.00374374	30													35.2	-0.04473	0.0069294	20	-0.0236086	0.00402624	23
	15.4	0.00385	-0.18711	-0.14096			35.3	-0.0564034	0.00692048	22		-0.067854	0.0037558	30													35.3	-0.041976	0.00529603	20	-0.0255687	0.00441426	23
	15.5	0.00609	0.37447	-0.04815			35.4	-0.0549886	0.00647275	22		-0.066053	0.00362878	30													35.4	-0.047095	0.00716007	20	-0.0297601	0.00565203	23
	15.6	0.00658	0.29517	-0.10792			35.5	-0.05635	0.0071911	22		-0.065843	0.00362185	30													35.5	-0.046207	0.00651017	20	-0.0244828	0.00452419	23
	15.7	-0.00689	-0.76069	0.29006			35.6	-0.0566695	0.00693561	22		-0.067598	0.00351974	30													35.6	-0.043736	0.00708031	20	-0.0246761	0.00454875	23
	15.8	-0.00179	0.53331	0.50495			35.7	-0.0562791	0.00716597	22		-0.0650837	0.00379338	30													35.7	-0.0423355	0.00635971	20	-0.0207309	0.00549911	23
	15.9	-0.00442	-0.77573	0.14			35.8	-0.0551765	0.00666744	22		-0.0652213	0.00381268	30													35.8	-0.043427	0.00595705	20	-0.018667	0.00461713	23
	16	0.00369	-0.31598	-0.16392			35.9	-0.0552259	0.00774089	22		-0.0645787	0.00359205	30													35.9	-0.042796	0.00651834	20	-0.0235252	0.0046023	23
	16.1	0.0064	1.0593	0.23407			36	-0.0557223	0.00799154	22		-0.0649953	0.00335449	30													36	-0.041149	0.00564179	20	-0.0229739	0.00487446	23
	16.2	-0.01069	-0.86133	0.50998			36.1	-0.0544236	0.00673487	22		-0.0647323	0.00363381	30													36.1	-0.0438007	0.00592044	20	-0.02597	0.00492927	23
	16.3	-0.00187	-0.88986	-0.03807			36.2	-0.0535514	0.00699769	22		-0.0637937	0.0036383	30													36.2	-0.0401975	0.00699979	20	-0.0214135	0.0054159	23
	16.4	-0.000563032	-0.70477	-0.03681			36.3	-0.0521064	0.00654244	22		-0.0641607	0.00344478	30													36.3	-0.0378665	0.00666584	20	-0.0254635	0.0057834	23
	16.5	0.00369	-0.00087644	-0.00504			36.4	-0.0511032	0.00695827	22		-0.063018	0.00353925	30													36.4	-0.04148	0.00677613	20	-0.0198522	0.0048542	23
	16.6	-0.00575	-1.5858	-0.06481			36.5	-0.0549038	0.00670826	22		-0.0625073	0.00386156	30													36.5	-0.0397792	0.0054732	20	-0.0223165	0.00417529	23
	16.7	0.00852	0.55241	-0.06355			36.6	-0.05169	0.00685394	22		-0.0646937	0.00376696	30													36.6	-0.039627	0.00587989	20	-0.023949	0.00371281	23
	16.8	-3.16572e-05	-0.14751	0.18185			36.7	-0.0502845	0.00672326	22		-0.0605093	0.00360567	30													36.7	-0.041315	0.00641006	20	-0.0212135	0.00529039	23
	16.9	0.00345	-0.08449	0			36.8	-0.0530484	0.00698833	22		-0.061459	0.00368848	30													36.8	-0.0381005	0.00635751	20	-0.0210713	0.00462777	23
	17	-0.00934	-2.24925	-0.09415			36.9	-0.0514491	0.00690278	22		-0.061183	0.00382726	30													36.9	-0.0429562	0.00699295	20	-0.0160722	0.00443952	23
	17.1	0.00471	0.68242	0.23894			37	-0.0504875	0.00681944	22		-0.060716	0.00348262	30													37	-0.0421955	0.00597121	20	-0.0187461	0.00339975	23
	17.2	-0.0033	0.13509	0.511			37.1	-0.051536	0.00707961	22		-0.0611293	0.00364927	30													37.1	-0.0397716	0.00593458	20	-0.0183042	0.00404534	23
	17.3	0.000240511	-0.99207	-0.16298			37.2	-0.0495596	0.00668314	22		-0.0613057	0.00321103	30													37.2	-0.042294	0.00620239	20	-0.0205307	0.0046664	23
	17.4	0.000966477	0.23062	0.29218			37.3	-0.0502675	0.00674556	22		-0.0608277	0.00378507	30													37.3	-0.0374278	0.00684311	20	-0.0149469	0.00373737	23
	17.5	-0.00713	0.41571	0.86941			37.4	-0.0526064	0.00673664	22		-0.063554	0.00393985	30													37.4	-0.0391755	0.00681284	20	-0.0196117	0.00377252	23
	17.6	0.00373	-0.80301	-0.29285			37.5	-0.0495441	0.00700529	22		-0.059033	0.00358593	30													37.5	-0.0362047	0.00643449	20	-0.0178239	0.00582186	23
	17.7	-0.00393	-0.7705	0.19283			37.6	-0.0486932	0.00688222	22		-0.0613853	0.00354592	30													37.6	-0.042045	0.00666012	20	-0.0196978	0.00566857	23
	17.8	-0.00151	2.13065	1.22783			37.7	-0.04612	0.0065512	22		-0.0614187	0.00381173	30													37.7	-0.0346848	0.00624473	20	-0.0208935	0.00425089	23
	17.9	-0.00516	-0.98016	0.18763			37.8	-0.0489595	0.00666121	22		-0.0584223	0.00365006	30													37.8	-0.0290764	0.00552317	20	-0.0174911	0.00449828	23
	18	0.00296	-1.19179	-0.3948			37.9	-0.0482831	0.00713915	22		-0.0588097	0.00356474	30													37.9	-0.0345209	0.00573255	20	-0.0176344	0.00453174	23
	18.1	0.0029	-0.76256	-0.2143			38	-0.0487024	0.00649889	22		-0.0591313	0.0034494	30													38	-0.0360125	0.00478287	20	-0.0123783	0.00485517	23
	18.2	-0.00282	-0.36385	0.3019			38.1	-0.0494082	0.00691751	22		-0.057462	0.00364551	30													38.1	-0.037179	0.00547447	20	-0.01514	0.00354003	23
	18.3	-0.00258	0.03487	0.45189			38.2	-0.0492298	0.00657433	22		-0.0598347	0.00379631	30													38.2	-0.0310615	0.00549853	20	-0.0186574	0.00442756	23
	18.4	-0.01341	-1.6111	0.44929			38.3	-0.0475077	0.00694485	22		-0.0579333	0.00393569	30													38.3	-0.0357085	0.00583885	20	-0.0157404	0.00453547	23
	18.5	0.00462	-0.38841	-0.16366			38.4	-0.0478782	0.0065555	22		-0.0581873	0.00384244	30													38.4	-0.0330888	0.00525933	20	-0.0156417	0.00372526	23
	18.6	0.00918	-0.08125	-0.31884			38.5	-0.0486786	0.00692891	22		-0.0584793	0.00380668	30													38.5	-0.03689	0.00528543	20	-0.0155957	0.00357302	23
	18.7	0.0055	-0.41495	-0.22989			38.6	-0.0480644	0.00634864	22		-0.05647	0.00355603	30													38.6	-0.0347405	0.00603509	20	-0.0138487	0.00478718	23
	18.8	0.01791	0.16687	-0.75129			38.7	-0.04696	0.00656436	22		-0.05665	0.00371189	30													38.7	-0.0377034	0.00619156	20	-0.018599	0.00309219	23
	18.9	0.02079	0.5961	-0.75389			38.8	-0.0466009	0.00672338	22		-0.059931	0.00369842	30													38.8	-0.0363105	0.00517761	20	-0.0188715	0.00502467	23
	19	0.00588	-1.72125	-0.787			38.9	-0.0441821	0.0063891	22		-0.0563187	0.00361121	30													38.9	-0.032507	0.00538124	20	-0.0121729	0.00564916	23
	19.1	-0.00296	-1.7803	-0.2708			39	-0.04626	0.00663155	22		-0.0564523	0.00404749	30													39	-0.040991	0.00723028	20	-0.0166618	0.00442505	23
	19.2	0.01671	0.72412	-0.45651			39.1	-0.04523	0.00661502	22		-0.057851	0.00331109	30													39.1	-0.0312467	0.00455308	20	-0.0183283	0.00422652	23
	19.3	-0.01911	-0.95236	1.06677			39.2	-0.045539	0.00642535	22		-0.0556157	0.00337274	30													39.2	-0.03378	0.00484097	20	-0.0139549	0.00363429	23
	19.4	0.000243147	-1.01141	-0.15653			39.3	-0.0445914	0.00658656	22		-0.054413	0.00400458	30													39.3	-0.0326346	0.00572508	20	-0.0188966	0.004425	23
	19.5	-0.00849	-1.43667	0.20708			39.4	-0.0453459	0.00700378	22		-0.055447	0.00364207	30													39.4	-0.0347421	0.00596892	20	-0.0154578	0.00344147	23
	19.6	0.00944	-0.61071	-0.55846			39.5	-0.0446207	0.00606927	22		-0.0555233	0.00350935	30													39.5	-0.0289723	0.00574636	20	-0.0179481	0.00464983	23
	19.7	0.000960963	-0.24251	0.11033			39.6	-0.0436141	0.00594364	22		-0.055591	0.00356462	30													39.6	-0.032001	0.00539042	20	-0.015516	0.00382261	23
	19.8	-0.00625	-1.18657	0.16877			39.7	-0.0431578	0.00642338	22		-0.055164	0.00354779	30													39.7	-0.0295733	0.00477213	20	-0.0135109	0.00317908	23
	19.9	-0.0184	-2.28322	0.47134			39.8	-0.0443972	0.00629256	22		-0.0548057	0.00317068	30													39.8	-0.0317885	0.00557401	20	-0.0130399	0.00426672	23
	20	-0.02977	-1.27415	1.59789			39.9	-0.0428382	0.0065242	22		-0.0540337	0.00374089	30													39.9	-0.0324862	0.00570974	20	-0.0119496	0.00528441	23
	20.1	-0.04663	-3.04218	1.93099			40	-0.0443382	0.00681396	22		-0.0516929	0.00366767	30													40	-0.0330398	0.00550398	20	-0.0136627	0.00422448	23
	20.2	-0.04493	-4.10831	1.37907			40.1	-0.0414055	0.00642385	22		-0.0532733	0.00332171	30													40.1	-0.0320355	0.00625774	20	-0.0074162	0.00442849	23
	20.3	-0.05415	-5.66272	1.31544			40.2	-0.0439902	0.0067542	22		-0.054458	0.00358377	30													40.2	-0.031582	0.00605063	20	-0.0085663	0.00442538	23
	20.4	-0.06087	-4.86728	2.07578			40.3	-0.0404077	0.00599409	22		-0.0507664	0.00355233	30													40.3	-0.0294736	0.0053062	20	-0.0148752	0.00501676	23
	20.5	-0.06704	-4.65167	2.56146			40.4	-0.0427064	0.00636038	22		-0.0513127	0.00305095	30													40.4	-0.0320605	0.00732529	20	-0.00997903	0.003852	23
	20.6	-0.06901	-6.26712	2.00954			40.5	-0.0393659	0.00574964	22		-0.0553943	0.00373976	30													40.5	-0.032913	0.00438381	20	-0.0100643	0.00425862	23
	20.7	-0.08012	-6.23461	2.73937			40.6	-0.0434696	0.00655788	22		-0.0530547	0.00357905	30													40.6	-0.032017	0.00530501	20	-0.0141159	0.00391502	23
	20.8	-0.06927	-6.75143	1.82124			40.7	-0.0394009	0.00575367	22		-0.0519313	0.00326337	30													40.7	-0.0324929	0.00601373	20	-0.0132301	0.00357722	23
	20.9	-0.09351	-8.73308	2.55106			40.8	-0.0389077	0.00567057	22		-0.0515417	0.0035749	30													40.8	-0.0320245	0.0057377	20	-0.0176217	0.00390937	23
	21	-0.08435	-6.10659	3.06726			40.9	-0.041175	0.00617875	22		-0.0529727	0.00344608	30													40.9	-0.029107	0.00437387	20	-0.00844565	0.00444331	23
	21.1	-0.09149	-7.56945	2.91208			41	-0.0427636	0.00633985	22		-0.051799	0.00341626	30													41	-0.0302195	0.00533512	20	-0.01472	0.00320363	23
	21.2	-0.10562	-9.0323	3.21465			41.1	-0.0400904	0.00633	22		-0.0490283	0.00340097	30													41.1	-0.0291642	0.00527475	20	-0.011332	0.00352694	23
	21.3	-0.10858	-7.13823	4.21913			41.2	-0.0413759	0.00607597	22		-0.0510287	0.00383065	30													41.2	-0.0292315	0.00413564	20	-0.01242	0.00320444	23
	21.4	-0.09622	-6.15968	3.81981			41.3	-0.0415827	0.0059453	22		-0.0482577	0.00336919	30													41.3	-0.030007	0.00609303	20	-0.0133991	0.00314475	23
	21.5	-0.10289	-9.05686	3.02375			41.4	-0.0395369	0.00638097	22		-0.0525707	0.00333219	30													41.4	-0.0272826	0.00464248	20	-0.014478	0.00468923	23
	21.6	-0.12137	-9.84834	3.90616			41.5	-0.0405714	0.00609767	22		-0.051443	0.00360641	30													41.5	-0.0264465	0.0073375	20	-0.0128837	0.00468541	23
	21.7	-0.10779	-7.25236	4.11718			41.6	-0.0374935	0.00639462	22		-0.0498967	0.00376891	30													41.6	-0.0229505	0.00610647	20	-0.00775957	0.00391776	23
	21.8	-0.12119	-9.05091	4.23666			41.7	-0.0386032	0.00560257	22		-0.0526143	0.0035819	30													41.7	-0.025831	0.00395089	20	-0.0106935	0.00263889	23
	21.9	-0.10535	-9.59824	2.95232			41.8	-0.0377503	0.00614968	22		-0.0490297	0.00334892	30													41.8	-0.0244195	0.0043863	20	-0.00911836	0.00431769	23
	22	-0.12246	-8.83331	4.41456			41.9	-0.03579	0.00620363	22		-0.0494653	0.00338341	30													41.9	-0.0355715	0.0108935	20	-0.0145032	0.00331854	23
	22.1	-0.12149	-8.19046	4.62559			42	-0.0384189	0.00629843	22		-0.049726	0.00350837	30													42	-0.0327765	0.010231	20	-0.00935592	0.0031546	23
	22.2	-0.13874	-11.3013	4.43988			42.1	-0.0371315	0.0055088	22		-0.048414	0.00327383	30													42.1	-0.0242105	0.00583822	20	-0.00734174	0.00348646	23
	22.3	-0.12431	-9.7734	4.13211			42.2	-0.0390873	0.00618452	22		-0.0500063	0.0033164	30													42.2	-0.0254416	0.00366723	20	-0.00670652	0.00455126	23
	22.4	-0.12973	-8.42864	5.07555			42.3	-0.0373432	0.00628645	22		-0.0492867	0.00326662	30													42.3	-0.022189	0.00531318	20	-0.0100064	0.00464021	23
	22.5	-0.13063	-9.28115	4.76778			42.4	-0.0355136	0.00587382	22		-0.0492213	0.00344987	30													42.4	-0.0247358	0.00483133	20	-0.011333	0.00292912	23
	22.6	-0.13782	-11.1102	4.46			42.5	-0.0362205	0.00604747	22		-0.04842	0.00358586	30													42.5	-0.028609	0.0049862	20	-0.0109389	0.00371163	23
	22.7	-0.13295	-10.7115	4.30482			42.6	-0.0384209	0.00595189	22		-0.0469647	0.00322397	30													42.6	-0.0229608	0.00495611	20	-0.0102022	0.00364445	23
	22.8	-0.13577	-8.97001	5.24826			42.7	-0.0363541	0.00591605	22		-0.0464327	0.00337635	30													42.7	-0.0297357	0.00488917	20	-0.0120239	0.00327662	23
	22.9	-0.14079	-10.4634	4.94049			42.8	-0.0359268	0.00572926	22		-0.0473343	0.00363569	30													42.8	-0.0326399	0.0101446	20	-0.00462453	0.00329638	23
	23	-0.13489	-8.84397	5.24306			42.9	-0.0355059	0.00583794	22		-0.0481263	0.00341002	30													42.9	-0.0214058	0.00484397	20	-0.00855889	0.00317111	23
	23.1	-0.14586	-10.7036	5.17943			43	-0.0351652	0.006139	22		-0.0473257	0.00361033	30													43	-0.0214723	0.00427774	20	-0.00971924	0.00310933	23
	23.2	-0.14063	-10.2438	5.02424			43.1	-0.0361127	0.00571547	22		-0.0470937	0.00331771	30													43.1	-0.0216025	0.0045615	20	-0.00936811	0.00276712	23
	23.3	-0.13682	-9.93665	4.89957			43.2	-0.0348199	0.00594944	22		-0.0473203	0.003064	30													43.2	-0.0257535	0.00421613	20	-0.0069929	0.00369282	23
	23.4	-0.1613	-10.9723	6.11768			43.3	-0.0367904	0.00600658	22		-0.046568	0.00345511	30													43.3	-0.022845	0.00412381	20	-0.00899534	0.00421992	23
	23.5	-0.14193	-11.306	4.65023			43.4	-0.0357591	0.00574042	22		-0.0470427	0.00343744	30													43.4	-0.0238691	0.0054424	20	-0.01209	0.00464518	23
	23.6	-0.13484	-9.50345	4.95281			43.5	-0.034242	0.00526947	22		-0.0464467	0.00349221	30													43.5	-0.0220591	0.00438848	20	-0.00732651	0.00266338	23
	23.7	-0.14465	-10.478	5.19435			43.6	-0.0360058	0.00583568	22		-0.0452597	0.0034589	30													43.6	-0.0227733	0.00505828	20	-0.00833243	0.00462596	23
	23.8	-0.15396	-12.2155	5.06968			43.7	-0.0341446	0.00587918	22		-0.044642	0.00350623	30													43.7	-0.0254275	0.00423731	20	-0.00798217	0.00406451	23
	23.9	-0.15266	-10.413	5.76899			43.8	-0.0340646	0.00608266	22		-0.0463753	0.00400002	30													43.8	-0.024387	0.00313686	20	-0.00632597	0.00356634	23
	24	-0.15401	-9.37343	6.3157			43.9	-0.0350782	0.00584918	22		-0.044062	0.00305096	30													43.9	-0.0211183	0.00493822	20	-0.0090026	0.00371289	23
	24.1	-0.15033	-10.8973	5.39758			44	-0.0348813	0.00580894	22		-0.045529	0.00377312	30													44	-0.020361	0.00362422	20	-0.00701727	0.00409982	23
	24.2	-0.16731	-12.7264	5.76119			44.1	-0.0333418	0.00518035	22		-0.0429473	0.00343394	30													44.1	-0.022953	0.00438115	20	-0.00778412	0.00389915	23
	24.3	-0.15167	-11.7478	5.11772			44.2	-0.0335318	0.00549875	22		-0.0448183	0.00334332	30													44.2	-0.0231698	0.00402129	20	-0.00802576	0.00349076	23
	24.4	-0.14499	-10.22	5.32875			44.3	-0.0323372	0.00580328	22		-0.0414573	0.00351567	30													44.3	-0.023345	0.00486854	20	-0.00584728	0.0045372	23
	24.5	-0.14556	-10.0349	5.44822			44.4	-0.0337309	0.00566919	22		-0.0420523	0.00335714	30													44.4	-0.022893	0.00447832	20	-0.0046905	0.00377065	23
	24.6	-0.14036	-9.78876	5.20148			44.5	-0.0323393	0.00543361	22		-0.0419867	0.00317722	30													44.5	-0.0179797	0.00415125	20	-0.0109595	0.00309575	23
	24.7	-0.14759	-10.153	5.53457			44.6	-0.0322625	0.00541221	22		-0.0419823	0.00337266	30													44.6	-0.0203613	0.00446509	20	-0.00530391	0.00468741	23
	24.8	-0.14234	-9.9679	5.25731			44.7	-0.032477	0.00583586	22		-0.0413237	0.00327073	30													44.7	-0.018645	0.00441605	20	-0.00885652	0.00327316	23
	24.9	-0.14245	-10.973	4.82747			44.8	-0.032015	0.00577769	22		-0.0427767	0.00384047	30													44.8	-0.0179526	0.00305175	20	-0.0101824	0.00382929	23
	25	-0.16102	-13.1072	5.16056			44.9	-0.0335295	0.00573355	22		-0.0437113	0.0038405	30													44.9	-0.022965	0.00432472	20	-0.00879242	0.00329635	23
	25.1	-0.14599	-10.2061	5.4021			45	-0.0329623	0.00522824	22		-0.043607	0.00355516	30													45	-0.0242135	0.00521053	20	-0.00631037	0.00264048	23
	25.2	-0.15305	-11.4553	5.33847			45.1	-0.0324386	0.0049295	22		-0.0413957	0.00333314	30													45.1	-0.0212415	0.00422528	20	-0.00663819	0.00276065	23
	25.3	-0.16041	-12.1247	5.54949			45.2	-0.0309423	0.00521269	22		-0.0433207	0.00386558	30													45.2	-0.022499	0.00425851	20	-0.00577636	0.00279882	23
	25.4	-0.15994	-11.8481	5.63845			45.3	-0.0347818	0.00572681	22		-0.0432883	0.00328292	30													45.3	-0.0211596	0.00539992	20	-0.00764826	0.00365813	23
	25.5	-0.14881	-10.3202	5.54429			45.4	-0.0310738	0.00593664	22		-0.041665	0.00309816	30													45.4	-0.020163	0.00475672	20	-0.00748	0.00312661	23
	25.6	-0.15305	-11.9662	5.11445			45.5	-0.031062	0.00582236	22		-0.0409757	0.0030588	30													45.5	-0.0198975	0.00516379	20	-0.00472293	0.00408529	23
	25.7	-0.16337	-12.8187	5.44754			45.6	-0.0279192	0.0055952	22		-0.042115	0.00328371	30													45.6	-0.018695	0.00471191	20	-0.00995748	0.00279469	23
	25.8	-0.16698	-12.42	5.87219			45.7	-0.0290659	0.00536182	22		-0.039475	0.00300745	30													45.7	-0.0207875	0.00462568	20	-0.00748706	0.00235714	23
	25.9	-0.16329	-11.7771	5.90011			45.8	-0.031345	0.00525234	22		-0.0403773	0.00330981	30													45.8	-0.019061	0.00360034	20	-0.00776438	0.00385518	23
	26	-0.16991	-12.7517	5.92803			45.9	-0.0317442	0.00553709	22		-0.039813	0.00336412	30													45.9	-0.021049	0.00421746	20	-0.00723896	0.00248055	23
	26.1	-0.15679	-11.7426	5.46766			46	-0.0312641	0.00585451	22		-0.039115	0.00324014	30													46	-0.019772	0.00353875	20	-0.00354927	0.00300138	23
	26.2	-0.15922	-12.1984	5.43455			46.1	-0.0319902	0.00549286	22		-0.0386727	0.00294146	30													46.1	-0.0187365	0.00407039	20	-0.00673642	0.0022315	23
	26.3	-0.16603	-12.7152	5.67609			46.2	-0.0306836	0.00535855	22		-0.0368347	0.00324971	30													46.2	-0.0202175	0.00444844	20	-0.00635893	0.00273198	23
	26.4	-0.16313	-11.9198	5.82608			46.3	-0.0307559	0.00534735	22		-0.038434	0.00328966	30													46.3	-0.01663	0.00321228	20	-0.00370217	0.00325014	23
	26.5	-0.16873	-11.4905	6.40331			46.4	-0.0304684	0.00548595	22		-0.039271	0.00340049	30													46.4	-0.020053	0.00442294	20	-0.00309826	0.00353035	23
	26.6	-0.16541	-11.458	6.18709			46.5	-0.0276141	0.00531143	22		-0.0385943	0.00329877	30													46.5	-0.021535	0.00437021	20	-0.00465722	0.00301778	23
	26.7	-0.15368	-11.1509	5.51311			46.6	-0.0286386	0.00536134	22		-0.037196	0.00341828	30													46.6	-0.016489	0.00303646	20	-0.00741066	0.00408843	23
	26.8	-0.16754	-12.9799	5.66309			46.7	-0.0270323	0.00581175	22		-0.0380079	0.00341653	30													46.7	-0.0179125	0.00384532	20	-0.0060901	0.00302341	23
	26.9	-0.16207	-11.5741	5.90464			46.8	-0.027365	0.00484082	22		-0.0384858	0.00356207	30													46.8	-0.018897	0.00476603	20	-0.00609174	0.00344173	23
	27	-0.1692	-12.976	5.77997			46.9	-0.0267427	0.00538512	22		-0.0381937	0.00349542	30													46.9	-0.015173	0.00424976	20	-0.0083227	0.00358841	23
	27.1	-0.17153	-12.2416	6.26565			47	-0.0290809	0.00532378	22		-0.0366045	0.00368088	30													47	-0.0149656	0.00415039	20	-0.00771497	0.00268957	23
	27.2	-0.16378	-11.7208	5.95787			47.1	-0.0269259	0.00600531	22		-0.037835	0.0033331	30													47.1	-0.0171369	0.00332287	20	-0.0077558	0.0032511	23
	27.3	-0.17318	-12.2376	6.38252			47.2	-0.0255381	0.00494892	22		-0.036962	0.00311467	30													47.2	-0.0201845	0.00459526	20	-0.00821205	0.00349478	23
	27.4	-0.16463	-12.1441	5.8306			47.3	-0.0260963	0.00544303	22		-0.0361347	0.00346695	30													47.3	-0.0186967	0.00352683	20	5.90003e-05	0.00316722	23
	27.5	-0.16367	-12.6914	5.52283			47.4	-0.026051	0.00503602	22		-0.0386135	0.00334694	30													47.4	-0.0172637	0.00430199	20	-0.00226002	0.00395002	23
	27.6	-0.15543	-12.1706	5.18454			47.5	-0.0280041	0.00581162	22		-0.0379853	0.0032445	30													47.5	-0.0170023	0.00404135	20	-0.00399832	0.0026199	23
	27.7	-0.16871	-11.5583	6.37212			47.6	-0.0273664	0.00476977	22		-0.0368263	0.00330077	30													47.6	-0.017626	0.00477736	20	-0.00247117	0.00271185	23
	27.8	-0.17786	-13.9672	5.94228			47.7	-0.0274359	0.00614059	22		-0.034975	0.00348568	30													47.7	-0.0142615	0.00376912	20	-0.0101083	0.0038066	23
	27.9	-0.17141	-14.2704	5.35984			47.8	-0.0286057	0.00485241	22		-0.0350827	0.00316679	30													47.8	-0.0152723	0.00403452	20	-0.00361689	0.0021898	23
	28	-0.17671	-12.5594	6.4864			47.9	-0.0258087	0.0053394	22		-0.0342657	0.00351577	30													47.9	-0.01457	0.00339959	20	-0.00428842	0.00251251	23
	28.1	-0.17322	-11.9471	6.51431			48	-0.0278535	0.00529905	22		-0.033184	0.00348742	30													48	-0.0162487	0.00391795	20	-0.00685652	0.00331039	23
	28.2	-0.16345	-13.3184	5.22998			48.1	-0.0267489	0.00510374	22		-0.0371287	0.00322982	30													48.1	-0.016048	0.00260068	20	-0.00266169	0.0026301	23
	28.3	-0.1675	-12.645	5.80721			48.2	-0.026305	0.00489987	22		-0.0347243	0.00359848	30													48.2	-0.016389	0.00388555	20	-0.00452	0.00224598	23
	28.4	-0.17034	-12.0632	6.26238			48.3	-0.0259928	0.00467423	22		-0.0354807	0.00363878	30													48.3	-0.0195771	0.00370555	20	-0.00361319	0.00314612	23
	28.5	-0.15818	-11.5424	5.64943			48.4	-0.0229612	0.00515006	22		-0.033854	0.00317816	30													48.4	-0.0136025	0.00266501	20	0.00166913	0.00264563	23
	28.6	-0.17299	-13.2494	5.92148			48.5	-0.0240309	0.00515487	22		-0.034925	0.00320841	30													48.5	-0.018261	0.00429276	20	-0.000945955	0.00304915	23
	28.7	-0.15693	-10.3177	6.10199			48.6	-0.0234609	0.00485142	22		-0.033118	0.0033973	30													48.6	-0.00998332	0.00366939	20	-0.0042587	0.00226428	23
	28.8	-0.16652	-12.452	5.82473			48.7	-0.025838	0.00514849	22		-0.0344519	0.00319252	30													48.7	-0.012496	0.00349332	20	-0.00222739	0.00334667	23
	28.9	-0.18279	-12.8162	6.7987			48.8	-0.0244931	0.00533051	22		-0.0325133	0.00327866	30													48.8	-0.01186	0.00411523	20	-0.00699996	0.00260745	23
	29	-0.17499	-13.2414	6.06368			48.9	-0.021139	0.00524679	22		-0.0340446	0.00297458	30													48.9	-0.0143999	0.00316462	20	-0.00653171	0.00350652	23
	29.1	-0.18065	-12.0798	6.9766			49	-0.0221601	0.00518794	22		-0.03397	0.00322049	30													49	-0.0116023	0.00327299	20	-0.00297785	0.00469186	23
	29.2	-0.18042	-13.4206	6.36365			49.1	-0.0239215	0.00518048	22		-0.0336417	0.00353368	30													49.1	-0.016573	0.00311713	20	-0.00568102	0.00385572	23
	29.3	-0.16838	-12.2894	6.02536			49.2	-0.0245956	0.00497435	22		-0.033426	0.00295828	30													49.2	-0.0157975	0.00347011	20	-0.00304783	0.00359681	23
	29.4	-0.17303	-14.0575	5.565			49.3	-0.0223352	0.00532796	22		-0.0335839	0.00382246	30													49.3	-0.0147506	0.00381666	20	-0.00428801	0.00216243	23
	29.5	-0.17464	-13.0789	6.11172			49.4	-0.0239918	0.00465629	22		-0.033641	0.0032345	30													49.4	-0.0158945	0.00330936	20	0.00107744	0.00336046	23
	29.6	-0.17112	-11.1543	6.71947			49.5	-0.0195498	0.00506812	22		-0.033199	0.00346318	30													49.5	-0.00962793	0.00351422	20	-0.00260596	0.00283407	23
	29.7	-0.1676	-11.9153	6.13703			49.6	-0.0226733	0.00459779	22		-0.0346197	0.00318993	30													49.6	-0.00972657	0.00359082	20	-0.00595158	0.00284649	23
	29.8	-0.17706	-12.8593	6.37858			49.7	-0.0225356	0.00495341	22		-0.0325438	0.00326191	30													49.7	-0.0109553	0.00311245	20	-0.00617648	0.00190257	23
	29.9	-0.18344	-12.9794	6.77271			49.8	-0.0220821	0.00492247	22		-0.0304185	0.00360782	30													49.8	-0.0133973	0.00381793	20	-0.00438504	0.0027851	23
	30	-0.1773	-12.1535	6.70907			49.9	-0.0211173	0.00499389	22		-0.0326507	0.00348153	30													49.9	-0.0129044	0.00353671	20	-0.00240751	0.00288392	23
	30.1	-0.16147	-12.4261	5.48577			50	-0.0202468	0.00492864	22		-0.0296397	0.0032825	30													50	-0.0149176	0.00392689	20	-0.00468423	0.00255643	23
	30.2	-0.17972	-13.0955	6.45973			50.1	-0.0213919	0.00438291	22		-0.0307899	0.00322005	30													50.1	-0.0156225	0.00375976	20	-6.64513e-05	0.00346971	23
	30.3	-0.16671	-12.3611	5.8773			50.2	-0.021524	0.00413963	22		-0.031113	0.00309602	30													50.2	-0.0128771	0.00280112	20	0.000806524	0.00347073	23
	30.4	-0.15979	-12.6643	5.26435			50.3	-0.019885	0.00449819	22		-0.033031	0.00307532	30													50.3	-0.006187	0.00354794	20	-0.00308414	0.00211699	23
	30.5	-0.16919	-12.4182	6.02469			50.4	-0.0218141	0.00510409	22		-0.0302277	0.00300643	30													50.4	-0.011205	0.00329215	20	-9.9389e-05	0.00396246	23
	30.6	-0.16825	-13.2402	5.59484			50.5	-0.0197218	0.00495204	22		-0.033121	0.00335485	30													50.5	-0.0148822	0.00315873	20	0.000593237	0.00213168	23
	30.7	-0.17146	-13.5434	5.6838			50.6	-0.0228425	0.00479829	22		-0.0288561	0.00314247	30													50.6	-0.012724	0.00355442	20	-0.00293853	0.00306231	23
	30.8	-0.17166	-12.9616	5.95586			50.7	-0.0221954	0.00518629	22		-0.0300107	0.00282019	30													50.7	-0.009848	0.00277592	20	-0.00684826	0.00284195	23
	30.9	-0.16888	-13.0816	5.70912			50.8	-0.020595	0.00460863	22		-0.0310993	0.00298242	30													50.8	-0.0117708	0.0028351	20	-2.59853e-05	0.00345799	23
	31	-0.17623	-14.514	5.58445			50.9	-0.021069	0.00467509	22		-0.0283877	0.00360183	30													50.9	-0.00863878	0.00352387	20	-0.00421706	0.00243918	23
	31.1	-0.16178	-13.2913	5.12408			51	-0.0208526	0.00416802	22		-0.0281719	0.00328124	30													51	-0.0086775	0.00325898	20	5.44835e-05	0.00304513	23
	31.2	-0.17102	-13.7776	5.54873			51.1	-0.0191875	0.00425522	22		-0.0289588	0.00328444	30													51.1	-0.0115665	0.0047332	20	-0.00189551	0.00366049	23
	31.3	-0.16132	-12.4023	5.4851			51.2	-0.0227014	0.00437361	22		-0.0275754	0.00319286	30													51.2	-0.0130193	0.00496017	20	-0.00356565	0.0028855	23
	31.4	-0.17263	-13.0107	6.0013			51.3	-0.0208113	0.00410781	22		-0.028278	0.00355624	30													51.3	-0.0139652	0.00460672	20	-0.00207875	0.0035285	23
	31.5	-0.17842	-14.7482	5.63249			51.4	-0.0195501	0.00427044	22		-0.029214	0.0035683	30													51.4	-0.0150739	0.00409536	20	0.000609441	0.00219028	23
	31.6	-0.17209	-13.2814	5.84351			51.5	-0.0199564	0.00404909	22		-0.0279804	0.00291207	30													51.5	-0.0126695	0.00332074	20	-0.002567	0.00283796	23
	31.7	-0.17354	-12.7606	6.1766			51.6	-0.0202845	0.00471331	22		-0.0285591	0.00325443	30													51.6	-0.0091255	0.00289191	20	-0.00555981	0.00333977	23
	31.8	-0.16529	-14.2234	4.9533			51.7	-0.0164959	0.00399462	22		-0.0286472	0.00315824	30													51.7	-0.0134823	0.00311142	20	-0.00183217	0.00220239	23
	31.9	-0.16926	-13.3364	5.62209			51.8	-0.018293	0.00441718	22		-0.0276703	0.00310581	30													51.8	-0.0129555	0.00352017	20	-0.000889455	0.00244493	23
	32	-0.17664	-13.3345	6.13829			51.9	-0.0213165	0.00492032	22		-0.0271019	0.00320742	30													51.9	-0.0117621	0.0028901	20	-0.000844071	0.00270385	23
	32.1	-0.17296	-14.0649	5.55586			52	-0.0171755	0.00393606	22		-0.0266627	0.00328663	30													52	-0.0131099	0.00496158	20	6.40191e-05	0.00275866	23
	32.2	-0.16742	-12.4455	5.88895			52.1	-0.0190364	0.0043086	22		-0.0259673	0.00341354	30													52.1	-0.0119905	0.00349854	20	-0.00229064	0.00445261	23
	32.3	-0.16419	-12.8402	5.48962			52.2	-0.0211386	0.00484692	22		-0.0255847	0.00329676	30													52.2	-0.0102174	0.00337204	20	-0.00385449	0.00330785	23
	32.4	-0.17551	-12.5636	6.40255			52.3	-0.0182278	0.00440744	22		-0.0244051	0.00348554	30													52.3	-0.0110945	0.00406287	20	-0.00191768	0.00323301	23
	32.5	-0.16434	-13.0804	5.39287			52.4	-0.0174423	0.00422287	22		-0.0265842	0.00292521	30													52.4	-0.0079184	0.00339817	20	-0.00514749	0.00213407	23
	32.6	-0.17242	-13.0479	5.97011			52.5	-0.01702	0.00418326	22		-0.0245072	0.00311471	30													52.5	-0.0141565	0.00389203	20	3.90086e-05	0.00354929	23
	32.7	-0.16484	-12.0693	5.87595			52.6	-0.0177932	0.00435753	22		-0.0265559	0.00317077	30													52.6	-0.008138	0.00336499	20	0.00074087	0.00307475	23
	32.8	-0.17577	-14.2036	5.69025			52.7	-0.0211394	0.005055	22		-0.0256797	0.00310879	30													52.7	-0.0107689	0.00406614	20	-0.00164534	0.00275485	23
	32.9	-0.16151	-12.7978	5.32144			52.8	-0.0167027	0.0044777	22		-0.0269967	0.00278581	30													52.8	-0.0135854	0.00340956	20	-0.00269488	0.00292144	23
	33	-0.17315	-13.8029	5.68505			52.9	-0.0194925	0.00393285	22		-0.0279385	0.00335194	30													52.9	-0.00644639	0.00321346	20	-0.00165219	0.00286812	23
	33.1	-0.16911	-13.5873	5.49935			53	-0.0166636	0.00450846	22		-0.0248585	0.00285729	30													53	-0.00946903	0.00336441	20	-0.00231276	0.00247765	23
	33.2	-0.17274	-12.7918	6.1071			53.1	-0.0187331	0.00392082	22		-0.024649	0.00329118	30													53.1	-0.00830907	0.00335266	20	0.0027246	0.00238189	23
	33.3	-0.17254	-12.4236	6.25709			53.2	-0.0197509	0.00454772	22		-0.0227993	0.00336818	30													53.2	-0.0130788	0.0033162	20	0.0028473	0.00278423	23
	33.4	-0.16371	-12.4827	5.61362			53.3	-0.0186445	0.00410781	22		-0.0242375	0.00320405	30													53.3	-0.00658869	0.00248125	20	-0.000645041	0.00177499	23
	33.5	-0.16467	-13.1216	5.3974			53.4	-0.0162668	0.00502297	22		-0.0236727	0.00330997	30													53.4	-0.00707553	0.00279352	20	0.000696171	0.00327328	23
	33.6	-0.1623	-11.9294	5.76101			53.5	-0.0174803	0.00408068	22		-0.0232686	0.00297249	30													53.5	-0.00640595	0.00292616	20	-0.00150015	0.00163332	23
	33.7	-0.16847	-14.0026	5.27013			53.6	-0.0184822	0.00390548	22		-0.0228037	0.00306697	30													53.6	-0.00605693	0.00324149	20	-0.00569953	0.00322269	23
	33.8	-0.17491	-12.963	6.18306			53.7	-0.0187654	0.0045065	22		-0.022048	0.00293168	30													53.7	-0.0144455	0.00496062	20	-0.00467447	0.00273698	23
	33.9	-0.16716	-12.2286	5.96684			53.8	-0.0179332	0.00392825	22		-0.0248637	0.00285302	30													53.8	-0.0046005	0.00362906	20	-0.00159018	0.0029508	23
	34	-0.16206	-10.8838	6.20838			53.9	-0.0163705	0.0043451	22		-0.0239985	0.00327268	30													53.9	-0.010999	0.0036422	20	-0.000112585	0.00324581	23
	34.1	-0.17529	-14.544	5.50387			54	-0.0168927	0.00452372	22		-0.0248223	0.00329655	30													54	-0.00630112	0.00358692	20	-0.00296335	0.00302199	23
	34.2	-0.16851	-12.2532	6.05059			54.1	-0.0168864	0.00396292	22		-0.0228103	0.00311862	30													54.1	-0.00883255	0.00402679	20	-0.00132041	0.00240013	23
	34.3	-0.15701	-12.3122	5.22402			54.2	-0.0164407	0.00396229	22		-0.0245399	0.0033267	30													54.2	-0.0091225	0.00353288	20	0.0035001	0.00239768	23
	34.4	-0.1655	-13.1647	5.43504			54.3	-0.0150046	0.00419101	22		-0.0206024	0.00378445	30													54.3	-0.00896	0.00393918	20	-0.000489565	0.00152941	23
	34.5	-0.16145	-13.4984	5.0052			54.4	-0.0163076	0.00382178	22		-0.0210923	0.0032033	30													54.4	-0.00531429	0.00297058	20	-0.00693014	0.00253812	23
	34.6	-0.16214	-11.7569	5.82657			54.5	-0.0168733	0.00378782	22		-0.0206751	0.00329271	30													54.5	-0.00974024	0.00397978	20	0.00141957	0.00232612	23
	34.7	-0.17079	-13.1893	5.79345			54.6	-0.0156014	0.00383437	22		-0.0216616	0.00324647	30													54.6	-0.0145253	0.00719685	20	0.00166392	0.0031208	23
	34.8	-0.18022	-13.584	6.27914			54.7	-0.01595	0.00410481	22		-0.0226617	0.00284548	30													54.7	-0.00709687	0.00279835	20	0.00266753	0.00376692	23
	34.9	-0.17713	-13.582	6.06291			54.8	-0.016564	0.00374501	22		-0.0229972	0.00284818	30													54.8	0.00270317	0.00448218	20	-0.00269181	0.00364151	23
	35	-0.16879	-12.7561	5.84669			54.9	-0.0139025	0.00425895	22		-0.0215987	0.00295631	30													54.9	-0.00668974	0.0021998	20	0.000696933	0.00339509	23
	35.1	-0.16364	-12.2963	5.6915			55	-0.0146201	0.0045382	22		-0.0222667	0.00321291	30													55	-0.00534666	0.00286358	20	-0.00863198	0.00303327	23
	35.2	-0.17156	-12.9962	5.93305			55.1	-0.0166195	0.00358618	22		-0.0221737	0.00283767	30													55.1	-0.0134008	0.00319812	20	0.000857625	0.00265282	23
	35.3	-0.16895	-13.4825	5.53372			55.2	-0.0148197	0.00382714	22		-0.0229654	0.00311982	30													55.2	-0.00491254	0.00249557	20	-0.00336943	0.00324123	23
	35.4	-0.16569	-12.8397	5.59215			55.3	-0.0135065	0.00379489	22		-0.024196	0.0031493	30													55.3	-0.0063125	0.00368284	20	-0.000648891	0.00247751	23
	35.5	-0.18621	-15.2486	5.95577			55.4	-0.015592	0.00431934	22		-0.0212142	0.00296477	30													55.4	-0.00385464	0.00221602	20	-0.00175184	0.00209222	23
	35.6	-0.15672	-12.4085	5.15971			55.5	-0.0157218	0.0043419	22		-0.022299	0.00292242	30													55.5	-0.00529043	0.00355455	20	0.00102709	0.00263503	23
	35.7	-0.16632	-13.5051	5.34022			55.6	-0.0145809	0.00407865	22		-0.0226012	0.00279838	30													55.6	-0.007588	0.00257436	20	-2.52174e-05	0.00244335	23
	35.8	-0.17474	-14.4187	5.52072			55.7	-0.0182823	0.00409297	22		-0.0196894	0.00287585	30													55.7	-0.00865049	0.00334728	20	0.000679314	0.00291312	23
	35.9	-0.16646	-12.9213	5.60968			55.8	-0.01456	0.00389446	22		-0.0193003	0.00296652	30													55.8	-0.00443087	0.0027532	20	-0.00210217	0.00282654	23
	36	-0.17576	-14.6588	5.48501			55.9	-0.0164226	0.00465401	22		-0.0175034	0.00297616	30													55.9	-0.00816561	0.00299512	20	0.000619142	0.0028887	23
	36.1	-0.17961	-13.4972	6.27586			56	-0.0120936	0.00369032	22		-0.0163888	0.0034018	30													56	-0.00825709	0.00261896	20	0.000508487	0.00282226	23
	36.2	-0.17503	-13.4647	5.96809			56.1	-0.0140676	0.00343588	22		-0.019765	0.00284351	30													56.1	-0.00431591	0.00269726	20	-0.00135786	0.00213682	23
	36.3	-0.17423	-12.7303	6.24015			56.2	-0.014319	0.00332048	22		-0.0208961	0.00292336	30													56.2	-0.00528586	0.00292155	20	-0.00325074	0.00260162	23
	36.4	-0.18059	-14.01	6.11548			56.3	-0.0118704	0.00408906	22		-0.0202551	0.00313981	30													56.3	-0.00912653	0.00293212	20	-0.00318572	0.00244647	23
	36.5	-0.16286	-12.9399	5.34994			56.4	-0.0144396	0.00341999	22		-0.0194953	0.00279476	30													56.4	-0.00765725	0.00282976	20	0.000526757	0.00279832	23
	36.6	-0.1778	-15.0131	5.46941			56.5	-0.0137642	0.00380402	22		-0.0223307	0.00295275	30													56.5	-0.00526993	0.00223867	20	-0.00349044	0.00182851	23
	36.7	-0.16149	-11.7763	5.77199			56.6	-0.0119651	0.00346874	22		-0.0193345	0.00327788	30													56.6	-0.00574395	0.00321513	20	-0.00880764	0.00218411	23
	36.8	-0.17174	-11.9574	6.41026			56.7	-0.0146658	0.00407111	22		-0.0200641	0.00307976	30													56.7	-0.00739957	0.00272751	20	-0.00446485	0.00287881	23
	36.9	-0.17171	-13.939	5.52265			56.8	-0.0150737	0.00359371	22		-0.020221	0.00301681	30													56.8	-0.00520684	0.0030274	20	0.000442257	0.00248395	23
	37	-0.16149	-12.1365	5.6116			56.9	-0.0128184	0.00367682	22		-0.0187416	0.00270757	30													56.9	-0.00820805	0.00267418	20	-0.000234195	0.00355961	22
	37.1	-0.16628	-11.7988	6.09729			57	-0.0125467	0.00396199	22		-0.0175293	0.00293253	30													57	-0.00708548	0.00277248	20	0.0077155	0.00377497	22
	37.2	-0.1713	-14.8486	5.08761			57.1	-0.0116478	0.00406956	22		-0.0190726	0.00277925	30													57.1	-0.0083395	0.00404842	20	-0.0018341	0.00191734	22
	37.3	-0.17541	-13.6564	5.90898			57.2	-0.013965	0.00351347	22		-0.0193768	0.0029315	30													57.2	-0.00543787	0.00353926	20	2.80896e-05	0.00216559	22
	37.4	-0.17763	-13.8071	5.99794			57.3	-0.0144041	0.00432314	22		-0.0217437	0.00304565	30													57.3	-0.00489504	0.00230181	20	-0.000562108	0.00243087	22
	37.5	-0.16761	-13.1947	5.56809			57.4	-0.0117296	0.00391024	22		-0.0191377	0.00300246	30													57.4	-0.00497613	0.00324501	20	-0.00261454	0.00247679	22
	37.6	-0.17595	-13.8946	5.84015			57.5	-0.0160587	0.00304026	22		-0.017365	0.00286364	30													57.5	-0.0023935	0.00316696	20	0.000269103	0.00239254	22
	37.7	-0.16713	-11.4207	6.32583			57.6	-0.0131741	0.00397046	22		-0.0179569	0.00307873	30													57.6	-0.00240895	0.00178726	20	-0.00405366	0.00212788	22
	37.8	-0.16898	-12.3343	6.04857			57.7	-0.0124919	0.0037069	22		-0.0182527	0.00309665	30													57.7	-0.00657003	0.00266625	20	-0.00321924	0.00320053	22
	37.9	-0.15852	-13.3699	4.85579			57.8	-0.0113953	0.00364693	22		-0.015177	0.0030262	30													57.8	-0.00806877	0.00286362	20	-0.000990076	0.00364059	22
	38	-0.17055	-11.842	6.37907			57.9	-0.0112871	0.00407375	22		-0.0167855	0.00316428	30													57.9	-0.00456971	0.00250279	20	-0.00257919	0.00221723	22
	38.1	-0.16701	-12.725	5.7356			58	-0.0109006	0.00322947	22		-0.0190523	0.00302493	30													58	-0.00692562	0.00329885	20	-0.00241921	0.00228612	22
	38.2	-0.17993	-13.3334	6.37387			58.1	-0.0149718	0.00302957	22		-0.0180591	0.00319808	30													58.1	-0.00449514	0.00251885	20	0.00416137	0.00317841	22
	38.3	-0.16481	-12.0497	5.88299			58.2	-0.0119527	0.00349423	22		-0.0166884	0.00304702	30													58.2	-0.005026	0.00218326	20	-0.000309514	0.00338968	22
	38.4	-0.17037	-14.7027	5.08693			58.3	-0.0119454	0.00320792	22		-0.0159557	0.00311675	30													58.3	-0.003827	0.0023959	20	-0.00381045	0.00298711	22
	38.5	-0.16614	-13.0223	5.5421			58.4	-0.00897948	0.0035424	22		-0.0152184	0.00290644	30													58.4	-0.00565106	0.00257419	20	-0.000312747	0.00232851	22
	38.6	-0.16164	-13.417	5.05122			58.5	-0.0115919	0.00361242	22		-0.0180435	0.00296433	30													58.5	-0.006339	0.00280718	20	-0.00097315	0.00203841	22
	38.7	-0.16869	-13.8423	5.35379			58.6	-0.0109358	0.0033678	22		-0.0152328	0.00277649	30													58.6	-0.00352353	0.00473044	20	-0.000563754	0.00238001	22
	38.8	-0.16169	-13.2299	5.13757			58.7	-0.0102068	0.00376488	22		-0.0169351	0.00330756	30													58.7	-0.00761218	0.00309017	20	-0.00192591	0.0032219	22
	38.9	-0.17027	-12.465	6.08102			58.8	-0.0131845	0.00408583	22		-0.016457	0.00266698	30													58.8	-0.00300433	0.00234381	20	-0.00379757	0.00292532	22
	39	-0.17531	-14.9655	5.31548			58.9	-0.0139082	0.00296135	22		-0.0151407	0.00274679	30													58.9	-0.000367	0.00272448	20	0.00218803	0.00274542	22
	39.1	-0.16936	-13.8343	5.40443			59	-0.0102976	0.00359215	22		-0.0159654	0.00287779	30													59	-0.0076431	0.00247291	20	0.000133295	0.00319881	22
	39.2	-0.15908	-11.2689	5.82908			59.1	-0.0101688	0.00295698	22		-0.0168462	0.00311485	30													59.1	-0.00579475	0.00280816	20	0.000590909	0.0032475	22
	39.3	-0.17232	-13.22	5.88752			59.2	-0.00954721	0.00379321	22		-0.0172915	0.00299793	30													59.2	-0.00620981	0.00412436	20	-0.00340544	0.00311705	22
	39.4	-0.16662	-12.9434	5.61026			59.3	-0.00971773	0.00401859	22		-0.0157158	0.0026683	30													59.3	0.000129382	0.00171431	20	-0.00448389	0.00209986	22
	39.5	-0.16431	-11.9038	5.91284			59.4	-0.0132445	0.00358541	22		-0.015829	0.00285318	30													59.4	-0.00588571	0.00235482	20	-0.00207413	0.00171187	22
	39.6	-0.15994	-13.5497	4.87264			59.5	-0.0139591	0.00386942	22		-0.013857	0.00263169	30													59.5	-0.0082615	0.00300364	20	0.00132725	0.00236694	22
	39.7	-0.16572	-13.6393	5.23625			59.6	-0.0105784	0.00343561	22		-0.0153193	0.00258586	30													59.6	-0.00301598	0.00309787	20	0.00183714	0.00162667	22
	39.8	-0.16469	-12.0504	5.87452			59.7	-0.0108188	0.00332227	22		-0.0132353	0.0029394	30													59.7	-0.00265435	0.00247997	20	-0.00275119	0.00251119	22
	39.9	-0.15696	-12.964	4.92588			59.8	-0.0125929	0.0039401	22		-0.0116562	0.00311376	30													59.8	-0.00878789	0.00332737	20	-0.00368614	0.00202484	22
	40	-0.15563	-11.8023	5.35052			59.9	-0.00850953	0.00366352	22		-0.0156432	0.00270701	30													59.9	0.00106995	0.00267448	20	-0.00612239	0.00297621	22
	40.1	-0.15823	-13.1736	4.92068			60	-0.0109686	0.00352467	22		-0.013095	0.00261572	30													60	-0.0034915	0.00293745	20	0.00230091	0.00237076	22
	40.2	-0.15533	-11.2185	5.58947
	40.3	-0.16016	-12.8034	5.22066
	40.4	-0.16469	-12.2216	5.79789
	40.5	-0.16634	-12.5553	5.76477
	40.6	-0.16295	-12.0956	5.73166
	40.7	-0.16015	-12.5513	5.33233
	40.8	-0.15781	-12.1221	5.36025
	40.9	-0.17049	-13.707	5.54075
	41	-0.15198	-11.6298	5.17194
	41.1	-0.15314	-11.2006	5.444
	41.2	-0.1632	-12.5109	5.56347
	41.3	-0.16181	-12.8446	5.31673
	41.4	-0.15786	-10.2486	6.19914
	41.5	-0.17164	-12.9017	5.98292
	41.6	-0.14974	-13.51	4.17979
	41.7	-0.15304	-11.7685	5.18427
	41.8	-0.15182	-11.0341	5.42581
	41.9	-0.15203	-12.6496	4.72131
	42	-0.15375	-10.9386	5.60372
	42.1	-0.16157	-12.0353	5.66215
	42.2	-0.15863	-13.5592	4.77454
	42.3	-0.14729	-11.1768	5.0466
	42.4	-0.16562	-12.2124	5.86798
	42.5	-0.16269	-13.4616	5.10244
	42.6	-0.16051	-11.0793	6.01537
	42.7	-0.14261	-10.1923	5.15828
	42.8	-0.14014	-12.357	4.02653
	42.9	-0.14583	-11.5311	4.78687
	43	-0.15502	-11.7427	5.33358
	43.1	-0.15068	-13.3277	4.3239
	43.2	-0.15061	-11.9524	4.93166
	43.3	-0.14129	-10.0888	5.11216
	43.4	-0.14358	-10.7277	4.98749
	43.5	-0.15751	-12.4347	5.19852
	43.6	-0.15619	-10.6627	5.89782
	43.7	-0.14997	-11.6068	5.04073
	43.8	-0.14705	-11.91	4.70244
	43.9	-0.15331	-11.3892	5.37123
	44	-0.15271	-12.3943	4.88035
	44.1	-0.16141	-13.2163	5.12189
	44.2	-0.14635	-10.3151	5.36343
	44.3	-0.14854	-10.8014	5.29979
	44.4	-0.15257	-11.1656	5.41927
	44.5	-0.13566	-10.8584	4.37907
	44.6	-0.14891	-12.1077	4.74268
	44.7	-0.13416	-9.87792	4.70956
	44.8	-0.14461	-11.5849	4.67645
	44.9	-0.14732	-13.1088	4.18557
	45	-0.14814	-10.5739	5.37315
	45.1	-0.14348	-10.8771	4.91279
	45.2	-0.14383	-10.9361	4.91019
	45.3	-0.14499	-11.0562	4.93811
	45.4	-0.14168	-10.749	4.84396
	45.5	-0.14129	-10.3503	4.99395
	45.6	-0.14621	-11.2638	4.93031
	45.7	-0.14829	-11.0482	5.17185
	45.8	-0.13596	-11.5956	4.07062
	45.9	-0.15411	-10.4034	5.86856
	46	-0.13235	-9.94365	4.5537
	46.1	-0.13128	-9.3008	4.76473
	46.2	-0.14556	-10.3059	5.31145
	46.3	-0.13282	-11.8908	3.72193
	46.4	-0.14334	-11.0649	4.81797
	46.5	-0.14431	-10.8798	4.96795
	46.6	-0.13871	-10.9693	4.53811
	46.7	-0.13196	-9.99079	4.50499
	46.8	-0.13259	-10.5076	4.31929
	46.9	-0.13802	-10.8108	4.56083
	47	-0.13778	-10.5036	4.6803
	47.1	-0.14623	-9.09784	5.8984
	47.2	-0.14066	-10.8964	4.70562
	47.3	-0.12876	-11.108	3.78749
	47.4	-0.11989	-8.14583	4.4868
	47.5	-0.13402	-9.12041	5.03352
	47.6	-0.12883	-9.75929	4.39005
	47.7	-0.13568	-10.2151	4.66211
	47.8	-0.13943	-10.1215	4.96468
	47.9	-0.14164	-11.1571	4.65691
	48	-0.14014	-9.62928	5.23414
	48.1	-0.13554	-10.4207	4.56016
	48.2	-0.12825	-9.56427	4.43549
	48.3	-0.12704	-8.82987	4.67703
	48.4	-0.11047	-8.94995	3.48424
	48.5	-0.13286	-11.603	3.84786
	48.6	-0.12811	-9.22064	4.57768
	48.7	-0.13036	-9.92056	4.42249
	48.8	-0.12742	-9.67443	4.32834
	48.9	-0.12427	-10.4964	3.74591
	49	-0.12826	-9.60942	4.41469
	49.1	-0.12204	-9.05812	4.22899
	49.2	-0.12865	-9.54442	4.47053
	49.3	-0.13129	-10.0307	4.43741
	49.4	-0.12414	-9.8151	4.03809
	49.5	-0.12444	-9.66053	4.12704
	49.6	-0.12126	-8.89561	4.24651
	49.7	-0.13999	-11.274	4.48805
	49.8	-0.13344	-10.326	4.45494
	49.9	-0.1215	-8.95068	4.23871
	50	-0.12281	-10.2609	3.74783
	50.1	-0.11399	-8.54998	3.89782
	50.2	-0.11582	-8.42593	4.07833
	50.3	-0.12164	-10.1634	3.70952
	50.4	-0.11905	-9.21541	3.95106
	50.5	-0.12234	-8.90825	4.31467
	50.6	-0.12155	-9.54714	3.97638
	50.7	-0.12709	-10.5522	3.91275
	50.8	-0.11382	-9.39058	3.51342
	50.9	-0.10451	-8.22892	3.38875
	51	-0.12082	-9.3866	3.9965
	51.1	-0.12224	-9.75083	3.93287
	51.2	-0.11687	-7.88727	4.38803
	51.3	-0.12284	-9.44168	4.11077
	51.4	-0.12156	-9.59228	3.95559
	51.5	-0.10575	-9.55978	2.88487
	51.6	-0.11185	-8.36761	3.82832
	51.7	-0.1246	-8.64028	4.58866
	51.8	-0.1173	-9.1571	3.85364
	51.9	-0.10365	-8.14803	3.36276
	52	-0.12729	-9.21416	4.51983
	52.1	-0.11279	-8.54079	3.81532
	52.2	-0.11226	-9.91209	3.17185
	52.3	-0.10997	-8.59785	3.5965
	52.4	-0.10538	-8.44328	3.34976
	52.5	-0.12138	-9.96717	3.77441
	52.6	-0.12084	-9.20224	4.07698
	52.7	-0.11048	-8.28473	3.76921
	52.8	-0.11412	-8.92362	3.73609
	52.9	-0.11638	-9.07422	3.82505
	53	-0.10805	-8.88913	3.33417
	53.1	-0.11731	-9.43646	3.7283
	53.2	-0.11233	-9.77016	3.23742
	53.3	-0.10978	-9.03576	3.3874
	53.4	-0.10833	-8.05721	3.7205
	53.5	-0.09831	-9.27593	2.4972
	53.6	-0.12538	-8.66359	4.63083
	53.7	-0.10564	-7.65452	3.7127
	53.8	-0.11703	-8.53755	4.10683
	53.9	-0.10808	-8.5966	3.46336
	54	-0.1024	-8.41151	3.15559
	54.1	-0.10773	-8.8978	3.30558
	54.2	-0.11006	-8.43805	3.66919
	54.3	-0.12774	-9.68729	4.33797
	54.4	-0.10893	-8.61719	3.5114
	54.5	-0.10517	-8.79831	3.17311
	54.6	-0.10352	-7.78924	3.5062
	54.7	-0.09987	-7.57363	3.35102
	54.8	-0.11169	-8.79235	3.62307
	54.9	-0.09822	-8.08846	3.01012
	55	-0.09674	-7.93388	2.97701
	55.1	-0.10286	-8.54225	3.127
	55.2	-0.09767	-6.22093	3.79578
	55.3	-0.10698	-8.01948	3.6406
	55.4	-0.10633	-8.47526	3.39386
	55.5	-0.08817	-7.95447	2.38418
	55.6	-0.08851	-6.7623	2.93089
	55.7	-0.09527	-6.9129	3.32502
	55.8	-0.09368	-8.68094	2.43742
	55.9	-0.09642	-7.79394	3.01465
	56	-0.0922	-6.93746	3.1036
	56.1	-0.09074	-7.27117	2.85686
	56.2	-0.09976	-7.36074	3.4341
	56.3	-0.09568	-7.90807	2.9127
	56.4	-0.107	-8.15023	3.58149
	56.5	-0.0969	-8.45342	2.75491
	56.6	-0.11049	-8.35988	3.72888
	56.7	-0.10116	-7.25926	3.57369
	56.8	-0.08179	-6.34175	2.65556
	56.9	-0.09931	-8.01823	3.11073
	57	-0.09654	-6.76502	3.47434
	57.1	-0.09576	-6.57993	3.50226
	57.2	-0.09029	-6.91364	2.98086
	57.3	-0.09319	-7.64407	2.85619
	57.4	-0.10323	-7.82519	3.46394
	57.5	-0.07882	-6.75509	2.27116
	57.6	-0.09172	-7.36346	2.87891
	57.7	-0.08789	-7.33095	2.63217
	57.8	-0.10382	-7.93932	3.45355
	57.9	-0.0937	-8.79183	2.38283
	58	-0.0947	-7.56914	2.99059
	58.1	-0.09498	-7.96388	2.8354
	58.2	-0.10145	-8.69432	2.95487
	58.3	-0.09201	-7.92939	2.64709
	58.4	-0.09025	-6.27946	3.25485
	58.5	-0.08791	-6.61316	2.94707
	58.6	-0.09679	-7.64878	3.09706
	58.7	-0.0785	-4.47296	3.24705
	58.8	-0.09783	-7.61429	3.18342
	58.9	-0.08487	-6.78833	2.66202
	59	-0.08402	-6.17599	2.87304
	59.1	-0.08533	-6.66228	2.74837
	59.2	-0.088	-6.11098	3.17302
	59.3	-0.08199	-6.01744	2.80421
	59.4	-0.08353	-7.78548	2.13022
	59.5	-0.08777	-6.99004	2.76849
	59.6	-0.08383	-6.31666	2.79641
	59.7	-0.08297	-6.46726	2.67174
	59.8	-0.08933	-7.86909	2.48604
	59.9	-0.08918	-7.98917	2.4224
	60	-0.071	-5.60682	2.2367
	60.1	-0.0881	-6.52036	2.99704
	60.2	-0.08456	-6.94562	2.56719
	60.3	-0.08432	-5.87552	3.02236
	60.4	-0.07326	-6.88061	1.82957
	60.5	-0.07283	-6.05465	2.16267
	60.6	-0.07642	-7.02923	1.97696
	60.7	-0.07718	-5.62343	2.64575
	60.8	-0.07428	-6.29283	2.15487
	60.9	-0.07488	-7.08431	1.84709
	61	-0.06862	-5.70903	2.0276
	61.1	-0.07819	-6.28688	2.42173
	61.2	-0.07671	-7.65818	1.71723
	61.3	-0.08584	-7.96137	2.20291
	61.4	-0.07595	-5.60953	2.56652
	61.5	-0.08097	-6.7367	2.41133
	61.6	-0.07537	-6.91782	1.95097
	61.7	-0.06484	-4.53546	2.28407
	61.8	-0.06542	-5.32693	1.97629
	61.9	-0.0712	-7.12548	1.57696
	62	-0.06493	-5.26193	1.97109
	62.1	-0.05316	-3.24578	2.06005
	62.2	-0.0593	-6.08193	1.23347
	62.3	-0.07993	-7.23961	2.11588
	62.4	-0.08581	-7.11555	2.57105
	62.5	-0.07977	-6.53373	2.41586
	62.6	-0.0637	-5.79933	1.65032
	62.7	-0.07011	-6.16355	1.92238
	62.8	-0.07212	-6.13105	2.07237
	62.9	-0.06351	-5.85441	1.61201
	63	-0.07532	-5.45569	2.58597
	63.1	-0.07306	-6.43027	2.00354
	63.2	-0.06172	-5.17706	1.78731
	63.3	-0.06975	-4.47317	2.63921
	63.4	-0.05845	-4.68481	1.78212
	63.5	-0.06062	-5.72042	1.47434
	63.6	-0.07393	-6.45086	2.05158
	63.7	-0.06712	-6.44887	1.59121
	63.8	-0.05648	-4.89049	1.5581
	63.9	-0.0728	-5.52937	2.37947
	64	-0.06687	-6.56498	1.52238
	64.1	-0.0637	-6.01368	1.5503
	64.2	-0.05251	-5.27927	1.12045
	64.3	-0.06856	-6.28437	1.75872
	64.4	-0.06915	-5.82462	2.00026
	64.5	-0.05976	-4.66297	1.8756
	64.6	-0.06728	-5.54599	1.99507
	64.7	-0.06707	-5.72711	1.90091
	64.8	-0.07324	-6.33548	2.0509
	64.9	-0.06261	-5.05175	1.89572
	65	-0.05506	-5.08028	1.37432
	65.1	-0.06366	-5.29192	1.86
	65.2	-0.0548	-4.77114	1.49119
	65.3	-0.06288	-5.04381	1.91584
	65.4	-0.05839	-4.21785	1.97427
	65.5	-0.05982	-5.07035	1.69702
	65.6	-0.05539	-5.15992	1.35872
	65.7	-0.05037	-3.90672	1.56975
	65.8	-0.05202	-5.49164	0.98731
	65.9	-0.06515	-4.45206	2.32749
	66	-0.06304	-6.00647	1.50091
	66.1	-0.05337	-5.36362	1.1321
	66.2	-0.05017	-5.08697	1.03795
	66.3	-0.06245	-6.00051	1.4626
	66.4	-0.05181	-5.41869	1.00224
	66.5	-0.0566	-5.11153	1.4574
	66.6	-0.05992	-5.14006	1.66843
	66.7	-0.07001	-6.41982	1.7879
	66.8	-0.05933	-4.43419	1.93789
	66.9	-0.0467	-3.82185	1.35545
	67	-0.06068	-4.58281	1.9632
	67.1	-0.04496	-3.63477	1.31974
	67.2	-0.04733	-4.7009	1.01196
	67.3	-0.05959	-5.8891	1.31454
	67.4	-0.04801	-4.60538	1.09832
	67.5	-0.04984	-4.54236	1.2483
	67.6	-0.05553	-4.72348	1.55088
	67.7	-0.06175	-5.54547	1.60932
	67.8	-0.05263	-5.0552	1.20999
	67.9	-0.05113	-3.43578	1.81774
	68	-0.04939	-4.28829	1.32686
	68.1	-0.04502	-4.53044	0.92753
	68.2	-0.04898	-3.39931	1.68787
	68.3	-0.05515	-4.77061	1.50217
	68.4	-0.04898	-4.52449	1.19439
	68.5	-0.04783	-4.98027	0.91714
	68.6	-0.04952	-4.82569	1.09764
	68.7	-0.05996	-6.01389	1.27815
	68.8	-0.03316	-2.96015	0.81779
	68.9	-0.06081	-4.42301	2.03589
	69	-0.0559	-4.57361	1.63656
	69.1	-0.04556	-2.71005	1.75603
	69.2	-0.05839	-4.96637	1.63136
	69.3	-0.05193	-3.56057	1.81187
	69.4	-0.05085	-3.95531	1.56513
	69.5	-0.04772	-4.10592	1.28787
	69.6	-0.05412	-3.98186	1.77356
	69.7	-0.03424	-2.1183	1.25216
	69.8	-0.03488	-3.06236	0.88335
	69.9	-0.05027	-3.33503	1.79628
	70	-0.05004	-2.53959	2.12937
	70.1	-0.05587	-4.27711	1.76056
	70.2	-0.04115	-2.99338	1.33072
	70.3	-0.02388	-2.10639	0.56518
	70.4	-0.04688	-3.81339	1.35603
	70.5	-0.03309	-2.68225	0.92619
	70.6	-0.0529	-3.29062	1.99171
	70.7	-0.04664	-4.41778	1.07358
	70.8	-0.04108	-4.47683	0.67425
	70.9	-0.03693	-3.01	1.03786
	71	-0.0419	-3.98458	0.94371
	71.1	-0.03864	-3.28069	1.03266
	71.2	-0.02979	-2.21059	0.908
	71.3	-0.02986	-3.27672	0.44763
	71.4	-0.03346	-3.06111	0.78073
	71.5	-0.04333	-4.15775	0.96123
	71.6	-0.03237	-2.90455	0.77553
	71.7	-0.03914	-3.6655	0.895
	71.8	-0.04003	-3.87714	0.86188
	71.9	-0.0332	-3.32584	0.64566
	72	-0.03535	-3.65954	0.64306
	72.1	-0.03699	-4.05429	0.57943
	72.2	-0.04126	-2.8316	1.4008
	72.3	-0.03821	-2.64651	1.27613
	72.4	-0.02521	-1.63744	0.84629
	72.5	-0.0257	-1.78804	0.81317
	72.6	-0.04128	-2.85417	1.39041
	72.7	-0.02916	-1.41786	1.2047
	72.8	-0.02948	-1.75157	1.08003
	72.9	-0.03439	-2.78718	0.95536
	73	-0.04589	-3.30399	1.50208
	73.1	-0.02149	-2.29493	0.30929
	73.2	-0.04157	-2.72019	1.46636
	73.3	-0.04367	-3.60321	1.21962
	73.4	-0.03166	-2.53311	0.88133
	73.5	-0.04376	-1.89026	1.97736
	73.6	-0.02547	-1.73568	0.8151
	73.7	-0.04211	-3.86993	0.9956
	73.8	-0.03583	-2.49465	1.17611
	73.9	-0.01071	-1.39403	-0.01667
	74	-0.03551	-2.73482	1.04884
	74.1	-0.03362	-2.51921	1.01573
	74.2	-0.03355	-3.76845	0.46381
	74.3	-0.02593	-1.63023	0.88846
	74.4	-0.01712	-0.98738	0.58068
	74.5	-0.02694	-2.63334	0.51705
	74.6	-0.02973	-1.3191	1.27739
	74.7	-0.02895	-1.13401	1.30531
	74.8	-0.02604	-2.23065	0.63132
	74.9	-0.02845	-1.55728	1.08648
	75	-0.02321	-0.54822	1.17544
	75.1	-0.04646	-2.80453	1.75267
	75.2	-0.02513	-1.55132	0.86506
	75.3	-0.03146	-2.03762	1.07609
	75.4	-0.03344	-3.531	0.55469
	75.5	-0.0351	-1.4233	1.58969
	75.6	-0.02395	-1.39079	0.85467
	75.7	-0.02821	-1.90761	0.9131
	75.8	-0.02485	-2.02769	0.63585
	75.9	-0.02877	-0.95759	1.36567
	76	-0.02856	-2.11527	0.84427
	76.1	-0.03209	-2.17432	1.05529
	76.2	-0.03034	-1.0737	1.41891
	76.3	-0.02794	-0.43085	1.53838
	76.4	-0.03284	-2.44302	0.98646
	76.5	-0.02396	-0.45739	1.25852
	76.6	-0.02028	-1.15731	0.70661
	76.7	-0.01252	-0.60601	0.42935
	76.8	-0.01457	-0.57351	0.57934
	76.9	-0.02534	-1.45653	0.91243
	77	-0.02836	-1.57662	1.06242
	77.1	-0.02191	-1.84929	0.5105
	77.2	-0.02265	0.19737	1.45395
	77.3	-0.02524	-0.13633	1.48187
	77.4	-0.02018	-1.59919	0.50271
	77.5	-0.03599	-2.90946	0.98839
	77.6	-0.00931	0.05273	0.49751
	77.7	-0.02919	-0.55564	1.56302
	77.8	-0.02459	-1.80487	0.70593
	77.9	-0.01884	0.11972	1.1611
	78	-0.022	-0.5802	1.06695
	78.1	-0.03561	-3.01962	0.91176
	78.2	-0.01771	-1.4002	0.42088
	78.3	-0.02044	-1.12356	0.72346
	78.4	-0.02688	-1.48778	0.99551
	78.5	-0.02812	-2.30977	0.71826
	78.6	-0.0242	-0.5988	1.20394
	78.7	-0.01834	-2.42787	0.01115
	78.8	-0.01446	-1.63243	0.10011
	78.9	-0.01364	-0.53181	0.52475
	79	-0.01374	-0.62137	0.49164
	79.1	-0.03971	-2.17579	1.55715
	79.2	-0.01747	-1.41086	0.39489
	79.3	-0.01957	0.14752	1.21626
	79.4	-0.00933	-0.24722	0.35917
	79.5	-0.02598	-2.65612	0.41761
	79.6	-0.0092	0.184	0.53708
	79.7	-0.01671	-0.76006	0.62603
	79.8	-0.01234	0.46263	0.86757
	79.9	-0.02023	-0.54247	0.95653
	80	-0.02306	-1.12032	0.89289
	80.1	-0.01793	-0.47746	0.82926
	80.2	-0.0154	-1.42152	0.24683
	80.3	-0.02147	0.01479	1.28182
	80.4	-0.016	0.29144	1.03508
	80.5	-0.01672	-0.59159	0.69679
	80.6	-0.0191	-1.16944	0.60264
	80.7	0.00151	1.48758	0.38642
	80.8	-0.02472	-0.37201	1.32986
	80.9	-0.01754	-0.24795	0.90002
	81	-0.01305	-0.61218	0.43965
	81.1	-0.01941	-0.33553	0.98637
	81.2	-0.02388	0.15473	1.50257
	81.3	-0.0093	-1.03347	0.00461
	81.4	-0.01748	-0.5432	0.76495
	81.5	-0.02287	-0.05293	1.34219
	81.6	-0.0097	0.01009	0.4851
	81.7	-0.0147	-0.20155	0.72664
	81.8	-0.01971	-0.13853	1.09025
	81.9	-0.02261	-1.14362	0.84351
	82	-0.01628	-1.29422	0.35263
	82.1	-0.00976	-0.16309	0.41106
	82.2	-0.01263	0.022	0.68312
	82.3	-0.01707	0.45123	1.16881
	82.4	-0.01841	0.2396	1.16621
	82.5	-0.00631	0.48572	0.4617
	82.6	-0.01503	1.09806	1.3136
	82.7	0.0013	1.7104	0.48702
	82.8	-0.00908	-0.79006	0.08769
	82.9	-0.01271	0.46315	0.87855
	83	-0.02363	-0.17573	1.33372
	83.1	-0.01285	-0.2653	0.56818
	83.2	-0.00244	1.3236	0.56558
	83.3	-0.01998	-0.81065	0.80712
	83.4	-0.01568	-0.50349	0.65193
	83.5	0.000973356	0.78024	0.10002
	83.6	-0.01587	-0.19434	0.79932
	83.7	-0.00164	1.21146	0.46103
	83.8	-0.02085	-1.10589	0.73309
	83.9	-0.0182	-0.2189	0.94411
	84	-0.0174	-0.79675	0.63634
	84.1	-0.00916	1.15836	0.93892
	84.2	0.004	1.0688	0.02079
	84.3	-0.00716	-0.14992	0.23181
	84.4	-0.01773	-0.72777	0.68698
	84.5	-0.00599	0.15923	0.28765
	84.6	-0.00361	0.58846	0.31557
	84.7	-0.00524	-0.29457	0.03831
	84.8	-0.01322	-1.23862	0.15778
	84.9	-0.02654	-0.71784	1.28433
	85	-0.01146	-0.07499	0.54931
	85.1	-0.02186	-1.32422	0.6993
	85.2	-0.00989	0.2952	0.60515
	85.3	-0.00201	0.93805	0.35841
	85.4	-0.0043	-0.95292	-0.31558
	85.5	-0.00681	-0.93167	-0.13507
	85.6	-0.00456	-0.11696	0.07595
	85.7	-0.01005	-0.55348	0.25646
	85.8	-0.01369	-1.26465	0.19283
	85.9	-0.01199	0.16041	0.70902
	86	-0.00236	0.36477	0.15711
	86.1	-0.00916	-0.62106	0.18503
	86.2	-0.01242	0.25468	0.79278
	86.3	-0.00697	-1.43305	-0.30845
	86.4	0.00821	1.21271	-0.15846
	86.5	-0.00642	-0.47503	0.08308
	86.6	-0.0233	-1.06413	0.96549
	86.7	-0.00855	-0.55459	0.19995
	86.8	-0.00132	-0.44179	-0.22989
	86.9	-0.01705	-1.12245	0.53045
	87	0.00258	0.11951	-0.23509
	87.1	0.00724	0.32386	-0.45132
	87.2	0.01094	1.29116	-0.27081
	87.3	-0.00807	-1.34262	-0.15134
	87.4	-0.000309108	0.17399	-0.00135
	87.5	-0.00524	0.86663	0.63692
	87.6	0.01784	1.22357	-0.73897
	87.7	-0.00731	0.72603	0.72328
	87.8	-0.01221	-1.35844	0.14084
	87.9	0.00154	0.09714	-0.13642
	88	0.000382198	-0.58351	-0.35264
	88.1	-0.01352	-0.77589	0.49926
	88.2	-0.01195	-0.20532	0.64924
	88.3	0.000742702	-0.36718	-0.26888
	88.4	0.00179	1.72927	0.58301
	88.5	0.00695	0.89603	-0.12149
	88.6	0.00279	1.22246	0.30315
	88.7	-0.00238	-1.04511	-0.34031
	88.8	-0.00233	-1.05438	-0.34291
	88.9	-0.01284	-1.21623	0.29536
	89	0.01171	0.42245	-0.62277
	89.1	0.00795	-0.65494	-0.83899
	89.2	-0.00554	0.12925	0.40963
	89.3	0.00564	0.63879	-0.11177
	89.4	-0.00305	0.96521	0.61805
	89.5	0.000979656	-0.66149	-0.36111
	89.6	-0.01065	-1.6168	0.0025
	89.7	0.00177	0.54068	0.12198
	89.8	0.00107	0.83659	0.30248
	89.9	0.00248	0.33904	-0.00529
	90	-0.00584	0.78754	0.75505
	90.1	-0.00454	0.1374	0.38624
	90.2	0.00504	0.40279	-0.13516
	90.3	-0.01446	-0.58304	0.74725
	90.4	-0.00944	0.17064	0.74465
	90.5	9.8817e-05	0.43603	0.22325
	90.6	-0.00122	0.42676	0.31221
	90.7	-0.00865	-0.86424	0.24857
	90.8	-0.01002	0.22512	0.82581
	90.9	0.00717	-0.63864	-0.70267
	91	0.0024	0.35918	0.05767
	91.1	-0.00328	0.65508	0.57387
	91.2	-0.02062	-1.67352	0.72386
	91.3	0.00262	0.48396	0.11091
	91.4	0.01463	1.60384	-0.19687
	91.5	-0.01116	-0.75528	0.50244
	91.6	-0.002	-0.82558	-0.14103
	91.7	-0.00222	0.72155	0.55827
	91.8	-0.00836	1.0785	1.13551
	91.9	-0.00592	-0.63976	0.21738
	92	-0.02206	-0.64902	1.31342
	92.1	2.68607e-05	0.65397	0.39529
	92.2	-0.00429	-1.33894	-0.18714
	92.3	-0.00413	-0.70734	0.08492
	92.4	-0.00286	0.71772	0.63163
	92.5	-0.000953986	-0.11553	0.14075
	92.6	0.01885	0.0278	-1.11307
	92.7	0.00616	-0.10354	-0.32221
	92.8	-0.00297	0.49754	0.5602
	92.9	0.000839526	-0.18311	0.00829
	93	0.00259	-0.68066	-0.33001
	93.1	0.01921	1.782	-0.36312
	93.2	0.00148	-0.85183	-0.33521
	93.3	-0.0058	-1.68554	-0.21573
	93.4	-0.00455	-0.59664	0.17839
	93.5	-0.00114	-0.42326	0.02321
	93.6	-0.00552	-0.40248	0.32578
	93.7	-0.00304	0.04555	0.3537
	93.8	-0.00308	0.79876	0.6868
	93.9	-0.0033	-1.86601	-0.47547
	94	-0.00316	-0.80762	-0.02031
	94.1	-0.00126	0.31179	0.34331
	94.2	0.0052	0.11895	-0.17809
	94.3	0.00488	-0.34854	-0.3638
	94.4	0.00975	1.22864	-0.000184563
	94.5	-0.000688417	-0.36801	-0.00278
	94.6	-0.00185	0.62934	0.51342
	94.7	0.00245	0.03977	-0.0385
	94.8	-0.00164	0.24366	0.32511
	94.9	-0.000408543	0.56962	0.38355
	95	-0.000317229	0.65144	0.41147
	95.1	0.00766	1.03843	0.04266
	95.2	0.00456	0.63197	0.07057
	95.3	0.00695	0.92741	0.03746
	95.4	0.0064	1.467	0.30952
	95.5	0.01285	0.57225	-0.51706
	95.6	0.00883	1.90529	0.33484
	95.7	0.0088	-0.88154	-0.88847
	95.8	-0.00201	-0.31144	0.0855
	95.9	0.00588	-0.07703	-0.34326
	96	0.00377	0.43203	0.02156
	96.1	-0.00425	1.27679	0.93569
	96.2	-0.00275	-0.01468	0.26291
	96.3	-0.00205	-0.11597	0.16997
	96.4	0.00397	0.17948	-0.10608
	96.5	-0.00255	-0.19647	0.16718
	96.6	-9.44208e-05	-0.23672	-0.01732
	96.7	0.00178	0.39442	0.13388
	96.8	0.00943	-0.1036	-0.59994
	96.9	-0.00711	-0.96782	0.13109
	97	0.00686	-0.42824	-0.5722
	97.1	-0.000459978	0.59962	0.37245
	97.2	0.00419	0.13213	-0.14774
	97.3	0.01657	0.97688	-0.6069
	97.4	0.00936	1.0587	-0.08949
	97.5	-0.00519	0.83535	0.79412
	97.6	0.00835	1.03924	-0.03125
	97.7	-0.00291	1.18209	0.79134
	97.8	-0.01528	-0.99439	0.66787
	97.9	0.00351	-0.11911	-0.21853
	98	-0.00614	0.26788	0.60405
	98.1	0.00905	0.65488	-0.25183
	98.2	-0.0015	0.2179	0.26557
	98.3	0.00669	0.36075	-0.2241
	98.4	0.00148	0.80878	0.32382
	98.5	-0.00383	0.61594	0.59709
	98.6	-0.01422	-0.43139	0.83983
	98.7	0.00825	0.10819	-0.4433
	98.8	-0.00521	-0.3593	0.25721
	98.9	-0.00217	-0.03334	0.19479
	99	0.00248	0.2621	0.01029
	99.1	0.00353	1.32048	0.40562
	99.2	0.00704	1.37178	0.19061
	99.3	0.00223	-1.23194	-0.63476
	99.4	-0.00218	0.92507	0.61507
	99.5	0.00266	0.21343	-0.02719
	99.6	0.0072	0.9056	-0.02859
	99.7	0.00503	1.75036	0.48882
	99.8	-0.00101	0.06216	0.15173
	99.9	0.00719	1.7309	0.33344
	100	0.00382	1.62961	0.51516
	100.1	0.00425	2.10816	0.69687
	100.2	-0.00295	0.45047	0.45134
	100.3	0.01017	2.66852	0.5415
	100.4	0.00397	1.43809	0.41803
	100.5	-0.00558	-0.64684	0.14198
	100.6	-0.00768	-1.17537	0.04904
	100.7	0.00623	0.95112	0.04764
	100.8	0.00803	1.15501	0.01573
	100.9	0.000752098	1.14528	0.50262
	101	-0.000722014	0.15898	0.16553
	101.1	-0.00533	0.48494	0.6219
	101.2	0.01089	0.20018	-0.60019
	101.3	0.000623545	-0.0547	-0.02175
	101.4	-0.01036	0.66698	1.04497
	101.5	0.000592448	0.62573	0.28064
	101.6	-0.00669	-0.14795	0.43183
	101.7	-0.00315	0.39063	0.43044
	101.8	-0.00255	0.41041	0.39853
	101.9	0.0032	0.73537	0.153
	102	-0.00572	-0.49608	0.21264
	102.1	-0.01708	0.22561	1.30988
	102.2	0.00271	0.58108	0.1183
	102.3	-0.01129	-1.01657	0.36105
	102.4	0.00694	1.56669	0.2681
	102.5	-0.000175457	0.33524	0.20567
	102.6	-0.00102	0.20244	0.20428
	102.7	0.000979775	0.43584	0.17237
	102.8	-0.00107	0.66924	0.41512
	102.9	-0.00674	-1.23359	-0.04404
	103	0.00722	1.38019	0.16819
	103.1	0.01026	0.9422	-0.22993
	103.2	0.00314	0.74836	0.16541
	103.3	-0.000943705	0.18831	0.19453
	103.4	0.00157	1.94759	0.80349
	103.5	-0.00235	1.20443	0.74106
	103.6	-0.00855	0.79696	0.98381
	103.7	-0.000443676	0.93881	0.49413
	103.8	-0.00586	0.65342	0.73688
	103.9	-0.00226	-0.24233	0.09462
	104	-0.00114	1.57798	0.82565
	104.1	0.00369	0.31603	-0.06075
	104.2	0.01261	0.91564	-0.39784
	104.3	0.00749	-0.55994	-0.70441
	104.4	-0.00743	-0.57068	0.30128
	104.5	0.00644	0.79187	-0.03581
	104.6	-0.00135	0.62855	0.42056
	104.7	-0.00128	-0.60289	-0.13015
	104.8	-0.00801	-0.12535	0.53985
	104.9	-0.0082	0.04702	0.63001
	105	0.00614	1.34853	0.23189
	105.1	-0.01207	-0.82895	0.50515
	105.2	-0.00292	0.77774	0.59531
	105.3	-0.00182	-0.08749	0.13615
	105.4	0.00769	0.32902	-0.323
	105.5	-0.01164	0.04362	0.86579
	105.6	0.01298	2.44378	0.25551
	105.7	-0.00061695	1.18182	0.62203
	105.8	0.01576	1.47625	-0.35423
	105.9	-0.00244	-0.54864	-0.01823
	106	-0.000498011	0.29511	0.22622
	106.1	0.01156	0.89472	-0.32279
	106.2	0.006	0.7314	-0.0173
	106.3	0.00569	1.30049	0.25766
	106.4	0.00165	1.22872	0.50211
	106.5	-0.000976713	-0.00272	0.1362
	106.6	-0.00759	-0.19656	0.50272
	106.7	0.00327	0.70823	0.16733
	106.8	-0.000667736	0.23972	0.22868
	106.9	0.00655	-0.38136	-0.53396
	107	0.01145	0.70653	-0.38106
	107.1	-0.000455747	-0.21973	0.01597
	107.2	-0.00344	0.89868	0.71818
	107.3	-0.00457	1.40674	1.02367
	107.4	0.00674	0.66358	-0.07466
	107.5	-0.0061	0.95802	0.93273
	107.6	0.00909	1.22194	0.01751
	107.7	-0.00733	0.6924	0.90282
	107.8	-0.0042	1.16994	0.90313
	107.9	0.01219	1.61697	-0.01209
	108	0.00595	1.48416	0.35443
	108.1	0.00332	0.52738	0.11059
	108.2	0.00147	0.7913	0.35504
	108.3	-0.01155	0.56694	1.1488
	108.4	0.00527	0.95293	0.17255
	108.5	0.00683	0.36236	-0.19336
	108.6	0.00172	1.023	0.44782
	108.7	0.01057	0.58502	-0.34533
	108.8	0.000563913	0.63532	0.35688
	108.9	0.0041	-0.19939	-0.25316
	109	0.0011	0.64436	0.32698
	109.1	0.00433	0.99983	0.26625
	109.2	0.000439499	0.19564	0.175
	109.3	-0.00569	-0.60856	0.23634
	109.4	-0.00928	0.47934	0.96907
	109.5	-0.00655	-0.53848	0.32851
	109.6	-0.00428	-1.2206	-0.12895
	109.7	0.01284	1.39317	-0.12864
	109.8	0.00638	1.22984	0.23788
	109.9	-0.0012	-0.27626	0.0856
	110	-0.01096	-2.45374	-0.21927
	110.1	-0.00636	0.16003	0.63553
	110.2	0.00668	-0.79675	-0.67642
	110.3	0.00746	0.62684	-0.09628
	110.4	0.01708	0.92128	-0.61477
	110.5	-0.01154	-0.3712	0.75882
	110.6	0.00709	0.28945	-0.21743
	110.7	0.00518	0.88906	0.1796
	110.8	0.00782	0.87832	-0.00319
	110.9	0.00717	-0.04794	-0.3691
	111	-0.000815172	0.03287	0.21104
	111.1	6.64701e-05	-0.58822	-0.12434
	111.2	-0.000821101	0.43864	0.39476
	111.3	0.00276	0.91619	0.36455
	111.4	0.00869	0.72234	-0.12342
	111.5	0.01271	-0.11237	-0.76399
	111.6	-0.00428	-0.30621	0.30444
	111.7	-0.0066	-1.13974	0.09112
	111.8	-0.00794	0.22462	0.79333
	111.9	0.00347	0.94812	0.33587
	112	0.00146	-0.52565	-0.18262
	112.1	-0.00233	-0.35148	0.15338
	112.2	-0.00595	-0.08574	0.5199
	112.3	-0.01716	-0.58295	1.06952
	112.4	-0.00439	0.90348	0.85621
	112.5	-0.00163	0.98611	0.70392
	112.6	-0.00226	-0.27404	0.18543
	112.7	0.01445	1.45654	-0.18047
	112.8	0.000793045	1.63072	0.82691
	112.9	0.00276	0.7673	0.30842
	113	0.000453528	-0.0656	0.09511
	113.1	0.00112	1.5429	0.7668
	113.2	-0.0094	1.01518	1.25539
	113.3	-0.00359	-0.27549	0.27913
	113.4	0.00567	1.48561	0.43203
	113.5	0.00109	1.26306	0.64596
	113.6	0.00495	-0.27175	-0.29978
	113.7	-0.00986	0.32968	0.98226
	113.8	0.00469	0.44282	0.03653
	113.9	0.000251551	0.03717	0.1589
	114	0.00172	-0.76522	-0.29855
	114.1	-0.0013	0.14139	0.3121
	114.2	0.01366	0.43764	-0.57287
	114.3	0.00546	1.31372	0.37318
	114.4	0.00724	0.14512	-0.26769
	114.5	-0.001	0.86862	0.61732
	114.6	0.00161	0.58504	0.31214
	114.7	-0.00136	0.88129	0.64783
	114.8	0.00727	0.0789	-0.29821
	114.9	0.000143811	1.93155	1.01405
	115	0.00456	-0.06102	-0.17614
	115.1	-0.00312	-0.61926	0.09852
	115.2	0.00108	0.50096	0.31214
	115.3	0.00319	-0.27091	-0.17614
	115.4	0.00518	-0.03569	-0.20666
	115.5	0.00209	0.10797	0.068
	115.6	-0.0045	0.1906	0.55628
	115.7	0.00931	-0.09299	-0.51183
	115.8	-0.00215	-0.13243	0.25111
	115.9	0.00535	-0.08032	-0.23718
	116	0.00475	0.03282	-0.14562
	116.1	0.00913	-0.18973	-0.54235
	116.2	0.0064	1.4493	0.37318
	116.3	0.00423	0.15863	-0.05407
	116.4	-0.00682	-0.91841	0.22059
	116.5	0.009	0.20181	-0.35925
	116.6	0.00535	-0.08177	-0.23718
	116.7	-0.00264	0.06189	0.37318
	116.8	0.00939	0.60228	-0.20666
	116.9	-0.0096	-1.48184	0.15955
	117	-0.01062	-1.09404	0.40369
	117.1	0.00632	-0.00433	-0.26769
	117.2	0.00269	0.2614	0.09852
	117.3	0.0104	0.06937	-0.51183
	117.4	0.01785	1.34218	-0.4508
	117.5	0.0082	0.69239	-0.08459
	117.6	-0.0158	-3.31434	-0.23718
	117.7	0.000318211	0.03366	0.15955
	117.8	-0.00491	-0.49406	0.28162
	117.9	-0.00064939	-1.47955	-0.4508
	118	0.00765	-0.42036	-0.54235
	118.1	0.00102	0.82193	0.46473
	118.2	0.00876	1.11818	0.068
	118.3	0.01034	1.0177	-0.08459
	118.4	-0.00258	0.33739	0.49525
	118.5	0.00743	0.5726	-0.08459
	118.6	-0.01301	-1.60307	0.34266
	118.7	-0.00143	0.92096	0.67835
	118.8	-0.00399	0.11858	0.49525
	118.9	0.00393	0.44535	0.09852
	119	-0.00188	-0.78428	-0.05407
	119.1	0.00473	-0.45752	-0.35925
	119.2	0.00608	0.02184	-0.23718
	119.3	0.01137	0.34861	-0.4508
	119.4	-0.00542	-0.85051	0.15955
	119.5	-0.000217447	0.42231	0.37318
	119.6	0.01319	-0.19697	-0.81701
	119.7	0.00151	0.8317	0.43421
	119.8	0.00264	-0.67259	-0.32873
	119.9	-0.00343	-0.07116	0.34266
	120	0.00297	0.53026	0.15955

## Sheet: Fig. S3
		Bassoon area (µm2)
Supplementary Figure 3		Pre-expansion	Post-expansion
		0.05527	0.80146
		0.05653	0.80593
		0.05685	0.81379
		0.05864	0.82174
		0.06347	0.82329
		0.06348	0.82338
		0.06355	0.82652
		0.06429	0.83802
		0.06533	0.84948
		0.06558	0.85094
		0.06592	0.85333
		0.06792	0.85364
		0.06859	0.85948
		0.06942	0.85964
		0.07035	0.86032
		0.07041	0.86633
		0.0712	0.86905
		0.07185	0.87037
		0.07283	0.8707
		0.07472	0.87369
		0.07491	0.87492
		0.07648	0.87852
		0.07698	0.88313
		0.07759	0.88333
		0.07822	0.88512
		0.0792	0.88988
		0.0794	0.89214
		0.07996	0.89478
		0.08023	0.89824
		0.08122	0.89838
		0.08141	0.89952
		0.08315	0.90136
		0.08523	0.90178
		0.08751	0.90961
		0.08957	0.91112
		0.09044	0.91883
		0.09063	0.92247
		0.09075	0.92884
		0.09302	0.93321
		0.09427	0.93513
		0.09465	0.93604
		0.09549	0.93615
		0.09625	0.93914
		0.09678	0.94026
		0.09712	0.94044
		0.09768	0.94267
		0.10728	0.94591
		0.10807	0.94608
		0.11013	0.94824
		0.11032	0.95104
		0.11075	0.95368
		0.11123	0.95804
		0.11193	0.95874
		0.11241	0.96146
		0.11366	0.96212
		0.11398	0.966
		0.11453	0.96606
		0.11464	0.97323
		0.11542	0.97411
		0.11733	0.97709
		0.11762	0.9784
		0.11825	0.98434
		0.11893	0.98579
		0.11917	0.98675
		0.12014	0.99042
		0.1222	0.99093
		0.12626	0.99726
		0.1264	0.9992
		0.12746	0.99973
		0.1281	1.00312
		0.12845	1.0098
		0.13008	1.02055
		0.13086	1.02121
		0.13191	1.02356
		0.13272	1.02729
		0.13324	1.02769
		0.13368	1.02817
		0.13682	1.02951
		0.13787	1.03317
		0.1388	1.03988
		0.13945	1.04332
		0.14264	1.04529
		0.14319	1.05152
		0.14408	1.05236
		0.14596	1.05646
		0.14615	1.05798
		0.14698	1.06104
		0.14705	1.06323
		0.1473	1.06402
		0.14737	1.06665
		0.14961	1.06857
		0.15095	1.07108
		0.15456	1.07375
		0.15499	1.07466
		0.15569	1.07886
		0.15709	1.08101
		0.15802	1.08323
		0.16196	1.08399
		0.16224	1.08445
		0.16372	1.0959
		0.16421	1.09796
		0.16458	1.09923
		0.17006	1.10037
		0.17231	1.10137
		0.17251	1.10475
		0.173	1.10659
		0.17413	1.10666
		0.17502	1.10937
		0.17723	1.11204
		0.17946	1.11906
		0.18041	1.12041
		0.1849	1.12497
		0.18511	1.12982
		0.1858	1.13049
		0.18868	1.13468
		0.18954	1.13486
		0.19173	1.13729
		0.19588	1.13818
		0.19711	1.14006
		0.20026	1.14022
		0.20091	1.15056
		0.20197	1.15449
		0.20287	1.1548
		0.20316	1.16808
		0.20651	1.17022
		0.20695	1.17241
		0.20898	1.17494
		0.212	1.18293
		0.21246	1.18527
		0.21312	1.1865
		0.21509	1.19087
		0.21821	1.19268
		0.22166	1.19273
		0.22446	1.19517
		0.22455	1.20418
		0.22488	1.20767
		0.22619	1.21914
		0.2278	1.22253
		0.22859	1.2357
		0.22902	1.24372
		0.23151	1.24617
		0.2323	1.24744
		0.23414	1.25222
		0.23436	1.25665
		0.23752	1.26269
		0.23947	1.26682
		0.24079	1.2701
		0.244	1.27012
		0.24418	1.27082
		0.24429	1.27881
		0.24693	1.28219
		0.2472	1.28798
		0.25268	1.28871
		0.25317	1.28971
		0.25811	1.29173
		0.26109	1.29317
		0.2614	1.29669
		0.26353	1.29903
		0.26408	1.30018
		0.26535	1.3013
		0.26737	1.30425
		0.2676	1.31544
		0.27159	1.31546
		0.27195	1.31673
		0.27237	1.317
		0.27464	1.3201
		0.28216	1.32189
		0.28581	1.32689
		0.28636	1.33183
		0.28722	1.33237
		0.28891	1.33253
		0.28944	1.33609
		0.29087	1.33659
		0.29144	1.33812
		0.29262	1.34608
		0.29382	1.34665
		0.29918	1.34752
		0.30168	1.3579
		0.3019	1.36252
		0.30481	1.36784
		0.30483	1.37076
		0.30588	1.37711
		0.30627	1.38421
		0.3065	1.38922
		0.30813	1.39228
		0.31339	1.39488
		0.31483	1.39623
		0.31576	1.39977
		0.31925	1.40333
		0.32091	1.40959
		0.32296	1.41365
		0.32306	1.41852
		0.32386	1.42043
		0.32394	1.43865
		0.3267	1.44395
		0.32686	1.44813
		0.3278	1.45582
		0.3287	1.46663
		0.33259	1.46674
		0.33332	1.46936
		0.335	1.4696
		0.33582	1.47381
		0.33619	1.47407
		0.34511	1.47514
		0.34584	1.47558
		0.34638	1.47732
		0.34777	1.48656
		0.34813	1.48683
		0.34853	1.49436
		0.34979	1.49658
		0.35072	1.50225
		0.35103	1.5136
		0.35385	1.51623
		0.35433	1.51892
		0.35507	1.53298
		0.35872	1.54268
		0.35984	1.54445
		0.36136	1.54484
		0.36268	1.54833
		0.36281	1.55058
		0.36493	1.55081
		0.37183	1.5542
		0.37906	1.55884
		0.38002	1.56534
		0.38069	1.56733
		0.38233	1.57177
		0.38597	1.57569
		0.38619	1.58427
		0.38626	1.59144
		0.39035	1.60278
		0.39044	1.60331
		0.39493	1.60875
		0.39558	1.61373
		0.39581	1.6151
		0.39681	1.61764
		0.39739	1.62
		0.39745	1.6286
		0.39901	1.6324
		0.40004	1.63568
		0.40018	1.63626
		0.40096	1.63673
		0.40301	1.63734
		0.40332	1.64291
		0.40499	1.64746
		0.40808	1.64768
		0.40892	1.65566
		0.41183	1.65628
		0.41314	1.66228
		0.41632	1.66615
		0.41724	1.68784
		0.41735	1.69113
		0.41743	1.70156
		0.42581	1.72676
		0.42632	1.74104
		0.42781	1.74912
		0.43027	1.75222
		0.43335	1.75524
		0.43421	1.76558
		0.43466	1.76635
		0.43637	1.76649
		0.43783	1.77535
		0.438	1.77885
		0.43971	1.78637
		0.44137	1.78792
		0.44152	1.79603
		0.4435	1.8054
		0.4436	1.81187
		0.44487	1.81645
		0.44535	1.81724
		0.44697	1.82489
		0.44745	1.82856
		0.45116	1.82932
		0.45269	1.83311
		0.45306	1.83846
		0.4557	1.84013
		0.4572	1.84016
		0.45883	1.84281
		0.4598	1.84351
		0.46025	1.84523
		0.46226	1.84846
		0.46413	1.85067
		0.46575	1.85213
		0.46681	1.86079
		0.46793	1.86218
		0.46872	1.86586
		0.46878	1.86699
		0.48044	1.89035
		0.48187	1.89342
		0.48227	1.89552
		0.48474	1.90534
		0.48713	1.90655
		0.48771	1.90896
		0.49046	1.91079
		0.49092	1.9124
		0.4924	1.91485
		0.49561	1.91856
		0.49767	1.92356
		0.50003	1.93526
		0.50333	1.93719
		0.5056	1.96259
		0.50725	1.97666
		0.50956	1.9835
		0.511	1.98453
		0.51139	1.98745
		0.51208	1.99315
		0.51238	1.99816
		0.5135	2.00417
		0.51351	2.00453
		0.51386	2.01344
		0.51448	2.01569
		0.51468	2.01803
		0.51475	2.03059
		0.5233	2.04041
		0.5278	2.04148
		0.52787	2.04261
		0.52871	2.06235
		0.53064	2.06604
		0.53111	2.07487
		0.5316	2.0819
		0.53567	2.08994
		0.53901	2.09093
		0.54069	2.09892
		0.5434	2.09956
		0.54479	2.10591
		0.5449	2.1094
		0.54614	2.11054
		0.55012	2.111
		0.55119	2.12097
		0.55212	2.13028
		0.55231	2.14966
		0.55248	2.15018
		0.55349	2.1527
		0.55387	2.15453
		0.55412	2.15505
		0.55414	2.15535
		0.55489	2.15577
		0.55662	2.15589
		0.56432	2.15951
		0.56617	2.16673
		0.57258	2.16835
		0.57739	2.17436
		0.57997	2.17563
		0.58115	2.18266
		0.58365	2.18275
		0.58681	2.18355
		0.58723	2.1878
		0.59209	2.19202
		0.59597	2.20341
		0.59775	2.20715
		0.59879	2.21062
		0.59901	2.2185
		0.60205	2.21909
		0.60357	2.22858
		0.60429	2.23779
		0.6071	2.23868
		0.60769	2.24089
		0.60976	2.24286
		0.61268	2.24558
		0.61566	2.25236
		0.61716	2.27692
		0.62184	2.27952
		0.6269	2.28091
		0.62902	2.29534
		0.63001	2.29796
		0.63043	2.30142
		0.63152	2.3032
		0.63386	2.31256
		0.63598	2.31434
		0.64852	2.31668
		0.64912	2.31959
		0.6515	2.32723
		0.65207	2.33443
		0.66115	2.33456
		0.66645	2.33476
		0.66654	2.34393
		0.66733	2.34661
		0.67263	2.34852
		0.68026	2.34895
		0.68868	2.35065
		0.6906	2.36788
		0.69238	2.37764
		0.69357	2.38858
		0.69882	2.3887
		0.70026	2.38974
		0.70538	2.40075
		0.70553	2.40919
		0.70764	2.40931
		0.71133	2.42337
		0.71644	2.42719
		0.72019	2.43185
		0.72137	2.43325
		0.72273	2.43541
		0.72499	2.44268
		0.72634	2.45058
		0.72689	2.45247
		0.73076	2.45559
		0.73304	2.45706
		0.73432	2.46009
		0.742	2.46159
		0.74755	2.4618
		0.74802	2.46437
		0.74806	2.48101
		0.74932	2.49145
		0.75092	2.49697
		0.76223	2.50103
		0.76261	2.50886
		0.76534	2.51787
		0.76586	2.5183
		0.76895	2.52544
		0.76927	2.52593
		0.76998	2.52921
		0.77216	2.53388
		0.77597	2.53427
		0.78359	2.5361
		0.78364	2.53932
		0.7859	2.54571
		0.78767	2.54574
		0.79031	2.56612
		0.79189	2.56648
		0.7934	2.59366
		0.79646	2.60549
		0.80184	2.61392
		0.80281	2.61706
		0.80516	2.62478
		0.80776	2.63105
		0.80953	2.64416
		0.81277	2.64852
		0.81336	2.65677
		0.81358	2.65959
		0.81694	2.66116
		0.81953	2.66329
		0.82152	2.6635
		0.82791	2.67431
		0.83263	2.68915
		0.83294	2.68933
		0.84138	2.6906
		0.8426	2.69679
		0.84268	2.70552
		0.84918	2.70997
		0.85224	2.71799
		0.853	2.73044
		0.85304	2.7438
		0.85358	2.74524
		0.85512	2.75264
		0.85578	2.76071
		0.85607	2.76299
		0.85623	2.76351
		0.8563	2.77859
		0.86207	2.78228
		0.86549	2.78655
		0.86641	2.79887
		0.87288	2.80897
		0.87738	2.81249
		0.8786	2.82176
		0.88443	2.82217
		0.89674	2.85245
		0.90123	2.85408
		0.90912	2.85928
		0.91357	2.85978
		0.91482	2.88035
		0.91764	2.89068
		0.92111	2.89233
		0.92459	2.89859
		0.9281	2.89877
		0.92832	2.91677
		0.9323	2.91717
		0.93463	2.92273
		0.93541	2.9244
		0.93621	2.92455
		0.93944	2.92519
		0.94093	2.93206
		0.94365	2.9327
		0.94733	2.93539
		0.94734	2.93669
		0.94875	2.94291
		0.95252	2.9437
		0.95446	2.94856
		0.95771	2.94907
		0.96113	2.958
		0.96604	2.96209
		0.97393	2.97223
		0.97851	2.97756
		0.97863	2.99085
		1.0019	3.00024
		1.00308	3.00028
			3.00774
			3.02995
			3.0376
			3.04097
			3.0449
			3.05029
			3.07401
			3.09292
			3.11462
			3.1318
			3.13469
			3.13747
			3.14152
			3.18054
			3.1829
			3.20389
			3.21774
			3.22061
			3.22194
			3.22632
			3.23866
			3.25184
			3.26126
			3.27641
			3.29392
			3.29931
			3.3112
			3.32516
			3.32557
			3.33196
			3.33425
			3.33602
			3.33979
			3.34303
			3.34355
			3.34696
			3.35005
			3.35287
			3.3645
			3.36473
			3.38223
			3.38503
			3.41404
			3.43062
			3.43653
			3.44896
			3.45149
			3.45454
			3.45473
			3.45502
			3.45543
			3.48351
			3.50408
			3.51078
			3.51374
			3.51904
			3.52857
			3.53108
			3.54254
			3.56617
			3.58494
			3.60143
			3.60318
			3.61468
			3.62084
			3.63327
			3.64369
			3.64726
			3.65624
			3.67286
			3.6798
			3.7303
			3.7366
			3.7455
			3.74995
			3.75605
			3.76115
			3.76599
			3.77491
			3.77961
			3.78952
			3.79426
			3.79587
			3.80193
			3.81972
			3.82501
			3.84126
			3.8552
			3.86201
			3.86593
			3.88998
			3.89517
			3.8969
			3.89844
			3.91339
			3.91616
			3.91878
			3.93567
			3.93796
			3.95171
			3.96443
			3.97236
			3.97499
			3.98476
			3.99436
			3.99551

## Sheet: Fig.S4
	Micro-array fluorescence detected signal						Micro-array fluorescence detected signal
Supplementary Figure 4a	GABAB1						GABAB2
			---> FLNA17-18 Lysate concentration						---> FLNA17-18 Lysate concentration
	IL1		0	0.0140357	0		IL1		0	0	0
	IL2		0.0320363	0	0.0120027		IL2		0	0	0
	IL3		0.0263033	0.0870689	0		IL3		0	0.00915717	0
	C-tail	PKMRRLITRGEWQSE	0	0	0		C-tail	PKLITLRTNPDAATQ	0.00718456	0.0596929	0
		KMRRLITRGEWQSEA	0	0	0			KLITLRTNPDAATQN	0.000969886	0	0
		MRRLITRGEWQSEAQ	0	0	0			LITLRTNPDAATQNR	0	0.0573196	0
		RRLITRGEWQSEAQD	0	0	0			ITLRTNPDAATQNRR	0.000977811	0	0
		RLITRGEWQSEAQDT	0	0	0			TLRTNPDAATQNRRF	0.00456072	0.0436653	0
		LITRGEWQSEAQDTM	0	0	0			LRTNPDAATQNRRFQ	0.00681615	0.0720098	0
		ITRGEWQSEAQDTMK	0	0	0.0906592			RTNPDAATQNRRFQF	0.00782783	0.129913	0
		TRGEWQSEAQDTMKT	0	0	0			TNPDAATQNRRFQFT	0	0.109025	0
		RGEWQSEAQDTMKTG	0	0	0			NPDAATQNRRFQFTQ	0	0.0608737	0
		GEWQSEAQDTMKTGS	0	0.000339705	0			PDAATQNRRFQFTQN	0	0.0562058	0
		EWQSEAQDTMKTGSS	0	0	0			DAATQNRRFQFTQNQ	0.0038843	0	0
		WQSEAQDTMKTGSST	0	0	0			AATQNRRFQFTQNQK	0	0.0373218	0
		QSEAQDTMKTGSSTN	0	0	0			ATQNRRFQFTQNQKK	0	0.0237637	0.0115447
		SEAQDTMKTGSSTNN	0	0	0			TQNRRFQFTQNQKKE	0	0.00614928	0.0485829
		EAQDTMKTGSSTNNN	0	0	0			QNRRFQFTQNQKKED	0	0.0146762	0.00480808
		AQDTMKTGSSTNNNE	0	0	0			NRRFQFTQNQKKEDS	0	0.00872168	0.0507873
		QDTMKTGSSTNNNEE	0	0	0			RRFQFTQNQKKEDSK	0	0.00683562	0.0013662
		DTMKTGSSTNNNEEE	0	0	0			RFQFTQNQKKEDSKT	0	0.00339723	0.00594023
		TMKTGSSTNNNEEEK	0	0	0			FQFTQNQKKEDSKTS	0	0.0254986	0
		MKTGSSTNNNEEEKS	0	0	0			QFTQNQKKEDSKTST	0	0	0.0941438
		KTGSSTNNNEEEKSR	0.00303398	0	0.00936775			FTQNQKKEDSKTSTS	0	0.146535	0.004867
		TGSSTNNNEEEKSRL	0	0	0			TQNQKKEDSKTSTSV	0	0	0.0136125
		GSSTNNNEEEKSRLL	0	0	0			QNQKKEDSKTSTSVT	0	0	0
		SSTNNNEEEKSRLLE	0	0.0218808	0			NQKKEDSKTSTSVTS	0	0	0
		STNNNEEEKSRLLEK	0	0.00627539	0			QKKEDSKTSTSVTSV	0.0184741	0.0248481	0
		TNNNEEEKSRLLEKE	0	0	0			KKEDSKTSTSVTSVN	0.00474658	0.204483	0
		NNNEEEKSRLLEKEN	0	0	0			KEDSKTSTSVTSVNQ	0.00351181	0.0381561	0
		NNEEEKSRLLEKENR	0	0.0142111	0			EDSKTSTSVTSVNQA	0.00468381	0.139235	0
		NEEEKSRLLEKENRE	0	0	0			DSKTSTSVTSVNQAS	0.0296809	0.140428	0
		EEEKSRLLEKENREL	0	0	0			SKTSTSVTSVNQAST	0.011497	0.144177	0
		EEKSRLLEKENRELE	0	0	0			KTSTSVTSVNQASTS	0.00799852	0.0807851	0
		EKSRLLEKENRELEK	0	0	0			TSTSVTSVNQASTSR	0.00786642	0.12577	0
		KSRLLEKENRELEKI	0	0	0			STSVTSVNQASTSRL	0.0182301	0.101494	0
		SRLLEKENRELEKII	0	0	0			TSVTSVNQASTSRLE	0	0.0326445	0
		RLLEKENRELEKIIA	0	0	0			SVTSVNQASTSRLEG	0	0.112773	0
		LLEKENRELEKIIAE	0	0	0			VTSVNQASTSRLEGL	0	0.0396789	0
		LEKENRELEKIIAEK	0	0	0			TSVNQASTSRLEGLQ	0.0115001	0.0245086	0
		EKENRELEKIIAEKE	0	0	0			SVNQASTSRLEGLQS	0	0.0304724	0.00896995
		KENRELEKIIAEKEE	0	0.046536	0			VNQASTSRLEGLQSE	0.0396589	0.00305521	0.0963999
		ENRELEKIIAEKEER	0	0	0			NQASTSRLEGLQSEN	0	0.0162331	0
		NRELEKIIAEKEERV	0	0	0			QASTSRLEGLQSENH	0	0.00925087	0.00969216
		RELEKIIAEKEERVS	0	0.0128437	0			ASTSRLEGLQSENHR	0	0.0294809	0.00153164
		ELEKIIAEKEERVSE	0	0.0600064	0			STSRLEGLQSENHRL	0	0.0184432	0.0189852
		LEKIIAEKEERVSEL	0	0.0361582	0			TSRLEGLQSENHRLR	0	0.0922206	0.0146021
		EKIIAEKEERVSELR	0	0	0			SRLEGLQSENHRLRM	0	0.0294221	0.0205457
		KIIAEKEERVSELRH	0	0.0129377	0			RLEGLQSENHRLRMK	0.00846997	0.0336385	0.0230097
		IIAEKEERVSELRHQ	0	0	0			LEGLQSENHRLRMKI	0.00931989	0.0404524	0.0112871
		IAEKEERVSELRHQL	0	0	0			EGLQSENHRLRMKIT	0	0	0
		AEKEERVSELRHQLQ	0	0	0			GLQSENHRLRMKITE	0.0258095	0.0305112	0.00274626
		EKEERVSELRHQLQS	0	0	0			LQSENHRLRMKITEL	0.0190459	0.0499885	0
		KEERVSELRHQLQSR	0	0	0			QSENHRLRMKITELD	0.0159852	0.0610018	0
		EERVSELRHQLQSRQ	0.00533786	0	0			SENHRLRMKITELDK	0.0422647	0.0588832	0
		ERVSELRHQLQSRQQ	0	0	0			ENHRLRMKITELDKD	0.0318278	0.0710237	0
		RVSELRHQLQSRQQI	0	0	0			NHRLRMKITELDKDL	0.0422629	0.0999555	0
		VSELRHQLQSRQQIR	0	0	0			HRLRMKITELDKDLE	0.0280773	0.0997305	0
		SELRHQLQSRQQIRS	0	0	0			RLRMKITELDKDLEE	0.0457711	0.0934383	0
		ELRHQLQSRQQIRSR	0	0	0			LRMKITELDKDLEEV	0	0.0700798	0
		LRHQLQSRQQIRSRR	0	0	0			RMKITELDKDLEEVT	0.00784151	0	0
		RHQLQSRQQIRSRRH	0	0	0			MKITELDKDLEEVTM	0.0308671	0.131391	0
		HQLQSRQQIRSRRHP	0	0	0			KITELDKDLEEVTMQ	0.0006151	0	0
		QLQSRQQIRSRRHPP	0	0	0			ITELDKDLEEVTMQL	0	0.0429709	0
		LQSRQQIRSRRHPPT	0	0	0			TELDKDLEEVTMQLQ	0	0.0282376	0
		QSRQQIRSRRHPPTP	0	0	0			ELDKDLEEVTMQLQD	0	0.0318632	0
		SRQQIRSRRHPPTPP	0	0	0			LDKDLEEVTMQLQDT	0	0.0308304	0
		RQQIRSRRHPPTPPD	0	0.00889096	0			DKDLEEVTMQLQDTP	0.00474708	0.0431862	0
		QQIRSRRHPPTPPDP	0	0.0103966	0			KDLEEVTMQLQDTPE	0	0.016932	0
		QIRSRRHPPTPPDPS	0	0.00173552	0			DLEEVTMQLQDTPEK	0	0.0280169	0.0953112
		IRSRRHPPTPPDPSG	0	0.040337	0			LEEVTMQLQDTPEKT	0	0.0437596	0.0504859
		RSRRHPPTPPDPSGG	0	0	0			EEVTMQLQDTPEKTT	0	0.0800767	0
		SRRHPPTPPDPSGGL	0.000319023	0	0			EVTMQLQDTPEKTTY	0.014248	0.0357487	0.0293968
		RRHPPTPPDPSGGLP	0	0	0			VTMQLQDTPEKTTYI	0.0329885	0.0171191	0.0252396
		RHPPTPPDPSGGLPR	0	0	0			TMQLQDTPEKTTYIK	0.0350369	0.0156264	0.00608692
		HPPTPPDPSGGLPRG	0	0	0			MQLQDTPEKTTYIKQ	0.0484107	0.0661434	0
		PPTPPDPSGGLPRGP	0.00322014	0	0			QLQDTPEKTTYIKQN	0.0159236	0	0
		PTPPDPSGGLPRGPS	0.000879627	0	0			LQDTPEKTTYIKQNH	0.0286147	0.0181499	0
		TPPDPSGGLPRGPSE	0.015219	0	0			QDTPEKTTYIKQNHY	0.0374316	0.0119964	0
		PPDPSGGLPRGPSEP	0.00176075	0	0			DTPEKTTYIKQNHYQ	0.0374877	0.0274684	0
		PDPSGGLPRGPSEPP	0.0246546	0.0179404	0			TPEKTTYIKQNHYQE	0.0594825	0.0727066	0
		DPSGGLPRGPSEPPD	0	0	0			PEKTTYIKQNHYQEL	0.0690202	0.0709355	0
		PSGGLPRGPSEPPDR	0	0	0			EKTTYIKQNHYQELN	0.0370759	0.0186514	0
		SGGLPRGPSEPPDRL	0	0	0			KTTYIKQNHYQELND	0.0635836	0.0715532	0
		GGLPRGPSEPPDRLS	0	0	0			TTYIKQNHYQELNDI	0.0440936	0.0704251	0
		GLPRGPSEPPDRLSC	0	0	0			TYIKQNHYQELNDIL	0.0487393	0.0774675	0
		LPRGPSEPPDRLSCD	0	0	0			YIKQNHYQELNDILN	0.0080891	0	0
		PRGPSEPPDRLSCDG	0	0	0			IKQNHYQELNDILNL	0	0.182469	0
		RGPSEPPDRLSCDGS	0	0	0			KQNHYQELNDILNLG	0	0.0391807	0
		GPSEPPDRLSCDGSR	0	0	0			QNHYQELNDILNLGN	0.00296287	0.0356752	0
		PSEPPDRLSCDGSRV	0	0	0			NHYQELNDILNLGNF	0.00250012	0.0397275	0
		SEPPDRLSCDGSRVH	0	0	0			HYQELNDILNLGNFT	0	0.0319774	0
		EPPDRLSCDGSRVHL	0	0	0			YQELNDILNLGNFTE	0	0.0143182	0.00169739
		PPDRLSCDGSRVHLL	0	0	0			QELNDILNLGNFTES	0	0.0400401	0
		PDRLSCDGSRVHLLY	0.0322495	0.00218048	0			ELNDILNLGNFTEST	0	0.0314031	0.000896429
		DRLSCDGSRVHLLYK	0.0481843	0	0.0219983			LNDILNLGNFTESTD	0	0.0158842	0.012725
								NDILNLGNFTESTDG	0.0287508	0.0250738	0.0188578
								DILNLGNFTESTDGG	0.0491801	0.0370169	0.0231976
								ILNLGNFTESTDGGK	0.0363186	0.0647478	0.0122637
								LNLGNFTESTDGGKA	0.0259017	0.0288728	0.00613185
								NLGNFTESTDGGKAI	0.0182252	0.00545633	0
								LGNFTESTDGGKAIL	0.0364222	0.012967	0
								GNFTESTDGGKAILK	0.0451607	0.00657775	0.00322237
								NFTESTDGGKAILKN	0.0622982	0.0312876	0
								FTESTDGGKAILKNH	0.113122	0.0889448	0
								TESTDGGKAILKNHL	0.063096	0.131993	0
								ESTDGGKAILKNHLD	0.052149	0.0737705	0
								STDGGKAILKNHLDQ	0.0583099	0.0455315	0.00086047
								TDGGKAILKNHLDQN	0.0974463	0.048302	0.0122754
								DGGKAILKNHLDQNP	0.00254246	0.0230505	0
								GGKAILKNHLDQNPQ	0.0273087	0.0352636	0
								GKAILKNHLDQNPQL	0.037135	0.032929	0
								KAILKNHLDQNPQLQ	0.11089	0.0980907	0
								AILKNHLDQNPQLQW	0.0606147	0.106883	0.0527926
								ILKNHLDQNPQLQWN	0.0877491	0.0798441	0.00714589
								LKNHLDQNPQLQWNT	0.0565521	0.17251	0.0182171
								KNHLDQNPQLQWNTT	0	0.00490328	0
								NHLDQNPQLQWNTTE	0.026211	0.0689624	0.0365831
								HLDQNPQLQWNTTEP	0.0423024	0.0764665	0.0614064
								LDQNPQLQWNTTEPS	0.0270944	0.0393691	0.0216929
								DQNPQLQWNTTEPSR	0.0668235	0.0652141	0.043416
								QNPQLQWNTTEPSRT	0.0800919	0.119315	0.025134
								NPQLQWNTTEPSRTC	0.0601072	0	0.0291303
								PQLQWNTTEPSRTCK	0.067825	0.028835	0.0156806
								QLQWNTTEPSRTCKD	0.0719892	0.0136101	0.00225565
								LQWNTTEPSRTCKDP	0.0466898	0.0273721	0
								QWNTTEPSRTCKDPI	0.0145894	0	0
								WNTTEPSRTCKDPIE	0.0532938	0.0262464	0
								NTTEPSRTCKDPIED	0.0691201	0.0640415	0
								TTEPSRTCKDPIEDI	0.0603206	0.0662976	0
								TEPSRTCKDPIEDIN	0.066228	0.0696187	0.0139104
								EPSRTCKDPIEDINS	0.0804487	0.0820645	0.00202636
								PSRTCKDPIEDINSP	0.0451895	0.0205505	0
								SRTCKDPIEDINSPE	0	0.0293274	0
								RTCKDPIEDINSPEH	0.0720726	0.0123663	0
								TCKDPIEDINSPEHI	0.112133	0.0221069	0.00821912
								CKDPIEDINSPEHIQ	0.0394019	0.017338	0.00089507
								KDPIEDINSPEHIQR	0.027428	0.0508535	0.00400069
								DPIEDINSPEHIQRR	0.0210429	0.055183	0.0200199
								PIEDINSPEHIQRRL	0.0386791	0.0219145	0.0381206
								IEDINSPEHIQRRLS	0.00240085	0.0311192	0.0319965
								EDINSPEHIQRRLSL	0.00805803	0.0367143	0.0281357
								DINSPEHIQRRLSLQ	0.0304776	0.0435138	0.0339482
								INSPEHIQRRLSLQL	0.0639613	0.046267	0.00927732
								NSPEHIQRRLSLQLP	0.0406708	0.0456078	0
								SPEHIQRRLSLQLPI	0.0622366	0.0693265	0.022043
								PEHIQRRLSLQLPIL	0.0462862	0.00782059	0.000988454
								EHIQRRLSLQLPILH	0.100053	0.00151633	0.0234008
								HIQRRLSLQLPILHH	0.102328	0.00244813	0
								IQRRLSLQLPILHHA	0.0728096	0	0
								QRRLSLQLPILHHAY	0.0419792	0.11846	0.00408633
								RRLSLQLPILHHAYL	0.0527849	0.0324711	0
								RLSLQLPILHHAYLP	0.0675877	0.0852162	0
								LSLQLPILHHAYLPS	0.101534	0.0533202	0
								SLQLPILHHAYLPSI	0.0852715	0.140155	0.0169874
								LQLPILHHAYLPSIG	0.0939965	0.108487	0.00317794
								QLPILHHAYLPSIGG	0.0862375	0.0310652	0.0230463
								LPILHHAYLPSIGGV	0.0203595	0.00748828	0.0958263
								PILHHAYLPSIGGVD	0.111935	0.0276427	0.0491952
								ILHHAYLPSIGGVDA	0.0546096	0.0394117	0.0630022
								LHHAYLPSIGGVDAS	0.0526301	0.055698	0.0743665
								HHAYLPSIGGVDASC	0.0127587	0.0162801	0.00722202
								HAYLPSIGGVDASCV	0.0133678	0.0285822	0.00535593
								AYLPSIGGVDASCVS	0.0160908	0.0169356	0.0181509
								YLPSIGGVDASCVSP	0.0543525	0.03323	0.0694993
								LPSIGGVDASCVSPC	0.0208505	0.0272535	0.108811
								PSIGGVDASCVSPCV	0.0187883	0.0197853	0.0944819
								SIGGVDASCVSPCVS	0.0499099	0.0336893	0.0100791
								IGGVDASCVSPCVSP	0.0886454	0.0739508	0.0164165
								GGVDASCVSPCVSPT	0.112615	0	0.00571289
								GVDASCVSPCVSPTA	0.0398612	0	0
								VDASCVSPCVSPTAS	0.0448726	0.00582131	0
								DASCVSPCVSPTASP	0.12656	0.000474934	0.000556271
								ASCVSPCVSPTASPR	0.11886	0.00220692	0
								SCVSPCVSPTASPRH	0.120621	0.0224422	0
								CVSPCVSPTASPRHR	0.0969088	0.0907985	0
								VSPCVSPTASPRHRH	0.0993024	0.106955	0.0198768
								SPCVSPTASPRHRHV	0.0886532	0.0582523	0.0385564
								PCVSPTASPRHRHVP	0.0897071	0.152335	0.0142224
								CVSPTASPRHRHVPP	0.116245	0.0976685	0
								VSPTASPRHRHVPPS	0.0937458	0.0433205	0
								SPTASPRHRHVPPSF	0.00866465	0.125509	0
								PTASPRHRHVPPSFR	0	0.034536	0.0410598
								TASPRHRHVPPSFRV	0.161348	0.0929052	0.0488128
								ASPRHRHVPPSFRVM	0.0853334	0.038376	0.037681
								SPRHRHVPPSFRVMV	0.0896684	0.0674268	0.105297
								PRHRHVPPSFRVMVS	0.101998	0.095672	0.129723
								RHRHVPPSFRVMVSG	0.0648553	0.0402899	0.0885059
								HRHVPPSFRVMVSGL	0.0848844	0.0293359	0.0813211

## Sheet: Fig.S5
	GABAB1 motion fraction of particles
Supplementary Figure 5b	FLNA17-18					FLNA19-20					Supplementary Figure 5b		Post-synaptic GABAB1 motion fraction
	Immobile	Confined	Normal diff	Super diff		Immobile	Confined	Normal diff	Super diff				Immobile														Confined														Brownian
	0.195652	0.630435	0.108696	0.0652174		0.015625	0.53125	0.453125	N.A.		Post-synapse	+Dyngo4a	0	0.333333	0.3	0	0.0833333	0.230769	0.210526	0.138889	0.1	0	0.297297	0.1875	0.125	0.111111	0.75	0.5	0.6	0.571429	0.625	0.538462	0.526316	0.555556	0.75	0.75	0.378378	0.4375	0.5625	0.666667	0.25	0.166667	0.1	0.285714	0.208333	0.230769	0.263158	0.277778	0.15
	0.152381	0.361905	0.4	0.0857143		0.0868263	0.443114	0.41018	0.0598802			-	0.125	0.13636	0.09091	0.15385											0.75	0.45455	0.81818	0.65385											0.125	0.40909	0.09091	0.19231
	0.0560748	0.434579	0.443925	0.0654206		0.18	0.484	0.264	0.072
	0.05625	0.44375	0.4375	0.0625		0.100737	0.437346	0.39312	0.0687961
	0.0693481	0.393897	0.47018	0.0665742		0.0238095	0.761905	0.214286	N.A.
	0.18	0.44	0.32	0.06		0.176471	0.426471	0.338235	0.0588235
	0.0408163	0.632653	0.244898	0.0816327		0.0625	0.535714	0.357143	0.0446429
	0.039801	0.527363	0.373134	0.0597015		0.0368421	0.394737	0.484211	0.0842105
	0.12931	0.448276	0.353448	0.0689655		0.102564	0.487179	0.384615	0.025641
	0.0466321	0.362694	0.518135	0.0725389		0.0465116	0.55814	0.372093	0.0232558
	0.0779221	0.551948	0.331169	0.038961		0.166667	0.494253	0.321839	0.0172414
	0.0530973	0.49115	0.411504	0.0442478		0.0294118	0.676471	0.294118	N.A.
	0.141129	0.475806	0.362903	0.0201613		0.017341	0.601156	0.294798	0.0867052
	0.147059	0.441176	0.411765	N.A.		0.121951	0.707317	0.170732	N.A.
	0.0612245	0.505102	0.397959	0.0357143		0.16129	0.645161	0.129032	0.0645161
	0.0483871	0.645161	0.258065	0.0483871
[truncated: 19 more columns]

## Sheet: Fig. S6
		FRET ratio								Activation Tau (sec)					FRET ratio								Activation Tau (sec)				FRET ratio									FRET ratio
Supplementary Fig. 6a		FLNA17-18			FLNA19-20				Supplementary Fig. 6b	FLNA17-18	FLNA19-20		Supplementary Fig. 6c		A7 cells			M2 cells				Supplementary Fig. 6d	A7 cells	M2 cells		Supplementary Fig. 6e		FLNA17-18			FLNA19-20				Supplementary Fig. 6f		A7 cells			M2 cells
	Time (sec)	Mean	SEM	n	Mean	SEM	n			1.914	0.9542			Time (sec)	Mean	SEM	n	Mean	SEM	n			0.8896	0.7787			Time (sec)	Mean	SEM	n	Mean	SEM	n			Time (sec)	Mean	SEM	n	Mean	SEM	n
	-2	-0.00239713	0.00139088	22	-3.35866e-05	0.00101922	30			2.878	1.864			-2	-0.005747	0.00281448	20	-0.00335018	0.00205126	23			0.8625	1.319			-5	-0.000153227	0.000942165	22	-0.000230655	0.00140338	30			-5	-0.00492734	0.00221183	20	0.00173967	0.00327404	23
	-1.9	0.000899169	0.00144156	22	-0.00243985	0.00136286	30			1.71	1.894			-1.9	-0.00630291	0.00266892	20	-0.00209739	0.00189676	23			1.081	0.4961			-4.9	-0.001348	0.00158895	22	-0.00171049	0.00141412	30			-4.9	-0.00551579	0.00306872	20	-0.00139344	0.00184176	23
	-1.8	0.000895553	0.00109157	22	0.000319316	0.00150345	30			0.9703	1.809			-1.8	-0.00667684	0.0023285	20	-0.00563538	0.00290154	23			0.9466	1.438			-4.8	-0.00210687	0.00117504	22	-0.00327865	0.00166462	30			-4.8	-0.00166141	0.00339658	20	-0.000424674	0.0027137	23
	-1.7	0.00161632	0.00126143	22	0.000867558	0.00114907	30			2.108	1.616			-1.7	-0.00269777	0.00318266	20	-0.00308157	0.002377	23			1.644	1.22			-4.7	-0.00380963	0.00174387	22	-0.000318712	0.000816871	30			-4.7	-0.0054765	0.00202955	20	-0.00378312	0.00275319	23
	-1.6	-0.000910537	0.00134859	22	0.00176882	0.00112308	30			1.528	0.7408			-1.6	-0.0033268	0.00260122	20	0.00204816	0.00254419	23			1.821	1.077			-4.6	0.000495198	0.00178783	22	-0.00195199	0.00140419	30			-4.6	-0.00417696	0.00240793	20	0.000734635	0.00253056	23
	-1.5	-7.49195e-05	0.000921054	22	-0.000674776	0.00123502	30			1.42	2.593			-1.5	-0.0082305	0.0021072	20	-0.00472882	0.00288663	23			0.7348	0.7574			-4.5	0.000155887	0.000779079	22	0.000257247	0.00105611	30			-4.5	-0.002032	0.00277961	20	0.00165964	0.00280751	23
	-1.4	-3.33865e-05	0.0013476	22	0.000196839	0.00127024	30			1.916	1.354			-1.4	-0.00927266	0.00296617	20	-0.00408664	0.00339304	23			1.493	1.409			-4.4	-0.00228689	0.00201651	22	-0.00207092	0.00142357	30			-4.4	-0.00173492	0.00234883	20	-0.00350883	0.00234873	23
	-1.3	-0.0019836	0.00110273	22	-0.00154845	0.00200344	30			1.411	1.383			-1.3	-0.00733652	0.00226165	20	0.0020705	0.00223609	23			0.6605	0.6225			-4.3	-0.00226002	0.00179509	22	-0.00111535	0.00112329	30			-4.3	-0.00433039	0.00281661	20	0.00308318	0.00393156	23
	-1.2	-0.002535	0.00179344	22	-0.000787611	0.000934535	30			2.315	1.408			-1.2	-0.00863337	0.00235552	20	0.000931585	0.00244832	23			0.5729	0.9374			-4.2	0.000891191	0.00147302	22	-0.00283245	0.00133175	30			-4.2	0.000301172	0.00297727	20	-0.000119509	0.00213958	23
	-1.1	0.000370486	0.00164319	22	-0.00261969	0.00100197	30			0.8598	0.825			-1.1	-0.0045595	0.00184915	20	-6.08156e-05	0.00177697	23			0.4647	1.365			-4.1	0.000253169	0.00131118	22	0.000563841	0.00118317	30			-4.1	-0.00995602	0.00250025	20	-0.00230421	0.00279274	23
	-1	0.0015031	0.00107711	22	-0.000273914	0.00148336	30			1.153	1.235			-1	-0.00845262	0.00322921	20	-0.00281019	0.00291368	23			2.533	1.115			-4	-0.00216396	0.00139063	22	-0.000965933	0.00191868	30			-4	-0.00551434	0.00248631	20	0.00031628	0.00209807	23
	-0.9	-0.000942776	0.00139339	22	-0.00120887	0.000715609	30			1.962	1.331			-0.9	-0.00784682	0.00257959	20	-0.00481125	0.00232345	23			0.4731	1.08			-3.9	-8.79442e-05	0.00116421	22	-9.81441e-05	0.00144739	30			-3.9	-0.0068344	0.00169155	20	-0.00625658	0.00305858	23
	-0.8	0.00265032	0.00184889	22	-0.000610597	0.00139046	30			1.119	3.257			-0.8	-0.0102253	0.00285871	20	-0.00271751	0.00224485	23			0.6154	0.5258			-3.8	-0.00238499	0.00164859	22	0.00113908	0.00157976	30			-3.8	-0.0100206	0.00295895	20	-0.00197538	0.00309558	23
	-0.7	0.000431008	0.00152076	22	-0.00205432	0.00141614	30			2.987	2.457			-0.7	-0.0066828	0.00235711	20	-0.00152417	0.00233052	23			0.2996	2.284			-3.7	0.002918	0.00153254	22	0.000875049	0.00128105	30			-3.7	-0.00532357	0.00301369	20	-0.000480184	0.00257433	23
	-0.6	-0.00169991	0.00193122	22	-3.65404e-05	0.00144876	30			1.431	3.167			-0.6	-0.00596363	0.00314887	20	0.0024837	0.00225306	23			1.283	2.156			-3.6	-0.00160479	0.00129283	22	-0.00149103	0.00112916	30			-3.6	-0.00300058	0.00197564	20	-0.000771885	0.00146461	23
	-0.5	-0.000261837	0.00134744	22	-0.00119131	0.0012258	30			0.5438	1.791			-0.5	-0.0077784	0.00243848	20	-0.000954614	0.00269987	23			0.4887	1.481			-3.5	-0.000499469	0.00132107	22	0.000193576	0.00112665	30			-3.5	-0.00455061	0.0029637	20	0.00158261	0.00272936	23
	-0.4	0.000943041	0.00122789	22	0.00207272	0.0020535	30			2.337	2.681			-0.4	-0.00869008	0.0025371	20	-0.0029913	0.00154791	23			0.876	1.435			-3.4	0.00155263	0.00140065	22	0.00129336	0.00102697	30			-3.4	-0.00888304	0.00271487	20	-0.00302295	0.00201238	23
	-0.3	-0.00197913	0.00134811	22	0.000147043	0.00123984	30			1.499	1.087			-0.3	-0.0091889	0.0033312	20	0.00251345	0.00307397	23			1.143	1.912			-3.3	-0.00134101	0.00178882	22	0.000908777	0.00121791	30			-3.3	-0.00412496	0.00292596	20	0.00443246	0.00382673	23
	-0.2	-0.00130921	0.00142136	22	-0.000768375	0.00100158	30			1.381	1.576			-0.2	-0.00474072	0.00232861	20	-0.00538913	0.00248619	23			1.18	1.042			-3.2	-0.00109533	0.00172926	22	-0.000634054	0.00139979	30			-3.2	-0.0045505	0.00298572	20	-0.00333283	0.00232936	23
	-0.1	-0.00101839	0.0013376	22	-0.000865273	0.00113895	30			1.726	1.129			-0.1	-0.00379334	0.00214874	20	-0.00381994	0.00353598	23				1.507			-3.1	0.000275222	0.00129669	22	-5.65307e-05	0.00107449	30			-3.1	-0.000681212	0.00221741	20	0.00137186	0.00233563	23
	0	0.00162076	0.00178261	22	0.000139368	0.00141496	30			1.593	2.601			0	-0.010786	0.00356331	20	-0.00737979	0.0030243	23				1.027			-3	-0.00180567	0.00148172	22	-0.000210391	0.00141391	30			-3	-0.0017012	0.00248555	20	0.00076666	0.00193369	23
	0.1	-0.00488217	0.00143663	22	-0.00546331	0.00122622	30				0.735			0.1	-0.017799	0.00457696	20	-0.0169428	0.00304281	23				1.221			-2.9	0.000245687	0.00139526	22	-0.00270622	0.00110606	30			-2.9	-0.0036372	0.00170304	20	0.000326638	0.0015766	23
	0.2	-0.00974364	0.00237643	22	-0.0127483	0.00204709	30				1.446			0.2	-0.0308975	0.00493123	20	-0.0288329	0.00390092	23							-2.8	0.000652818	0.00135432	22	0.000589015	0.00088038	30			-2.8	-0.0015225	0.00251435	20	-0.00109202	0.00237043	23
	0.3	-0.0158421	0.00413864	22	-0.0203947	0.00213645	30				1.226			0.3	-0.040332	0.00568414	20	-0.0416026	0.00589397	23							-2.7	-0.00261403	0.00135474	22	-0.0010241	0.00136735	30			-2.7	-0.000909627	0.00343184	20	0.00222516	0.00257045	23
	0.4	-0.0247	0.00450183	22	-0.0285167	0.00334162	30				1.154			0.4	-0.053663	0.00660726	20	-0.043673	0.00510505	23							-2.6	-0.0024596	0.00163122	22	0.00344905	0.0012365	30			-2.6	-0.003834	0.00229618	20	-0.00124522	0.00282102	23
	0.5	-0.033865	0.00556463	22	-0.0352293	0.00409152	30				1.442			0.5	-0.059609	0.00755468	20	-0.0542526	0.00622892	23							-2.5	-0.00147254	0.00120493	22	-0.00110959	0.00102383	30			-2.5	0.000273235	0.00184568	20	-0.00140964	0.00176428	23
	0.6	-0.0434605	0.00602196	22	-0.041811	0.00390292	30				2.015			0.6	-0.06477	0.00726485	20	-0.0618048	0.00613199	23							-2.4	-0.00116357	0.0013649	22	-0.00171627	0.0014386	30			-2.4	-0.003227	0.00300495	20	-6.43479e-05	0.00300648	23
	0.7	-0.0496509	0.00732032	22	-0.048355	0.00453347	30				1.827			0.7	-0.072359	0.00683292	20	-0.0667939	0.00672985	23							-2.3	-0.00303683	0.00172171	22	-0.00151063	0.00124022	30			-2.3	-0.00399259	0.00182291	20	-0.00368771	0.00233653	23
	0.8	-0.0568677	0.0069198	22	-0.053308	0.00421683	30				1.193			0.8	-0.0764785	0.00771346	20	-0.0769939	0.0091045	23							-2.2	-0.00111612	0.00170537	22	0.000289455	0.0012616	30			-2.2	-0.00750367	0.00229849	20	-0.00103546	0.00247977	23
	0.9	-0.0614736	0.00757686	22	-0.058155	0.00503033	30							0.9	-0.0849475	0.00812785	20	-0.0834083	0.00724406	23							-2.1	0.000178405	0.00133327	22	0.000230362	0.00120585	30			-2.1	-0.00500666	0.00263064	20	-0.00374287	0.00307153	23
	1	-0.0629759	0.00780374	22	-0.0640877	0.00484506	30							1	-0.088131	0.00816076	20	-0.0864674	0.0073087	23							-2	-0.00239713	0.00139088	22	-3.35866e-05	0.00101922	30			-2	-0.005747	0.00281448	20	-0.00335018	0.00205126	23
	1.1	-0.0694318	0.00832178	22	-0.0659913	0.00509465	30							1.1	-0.0896945	0.0096591	20	-0.0873504	0.00715543	23							-1.9	0.000899169	0.00144156	22	-0.00243985	0.00136286	30			-1.9	-0.00630291	0.00266892	20	-0.00209739	0.00189676	23
	1.2	-0.0736868	0.00830165	22	-0.0713487	0.00510217	30							1.2	-0.0951525	0.0102291	20	-0.0952504	0.00804477	23							-1.8	0.000895553	0.00109157	22	0.000319316	0.00150345	30			-1.8	-0.00667684	0.0023285	20	-0.00563538	0.00290154	23
	1.3	-0.07625	0.00846504	22	-0.072742	0.00464144	30							1.3	-0.0976465	0.00993279	20	-0.097667	0.00773369	23							-1.7	0.00161632	0.00126143	22	0.000867558	0.00114907	30			-1.7	-0.00269777	0.00318266	20	-0.00308157	0.002377	23
	1.4	-0.079215	0.00889741	22	-0.0749513	0.00472153	30							1.4	-0.0982365	0.0100803	20	-0.0986809	0.00781907	23							-1.6	-0.000910537	0.00134859	22	0.00176882	0.00112308	30			-1.6	-0.0033268	0.00260122	20	0.00204816	0.00254419	23
	1.5	-0.0848554	0.00919998	22	-0.0822517	0.00473696	30							1.5	-0.10201	0.0091991	20	-0.0988296	0.00770132	23							-1.5	-7.49195e-05	0.000921054	22	-0.000674776	0.00123502	30			-1.5	-0.0082305	0.0021072	20	-0.00472882	0.00288663	23
	1.6	-0.0875391	0.00904579	22	-0.0839353	0.00523115	30							1.6	-0.105003	0.0107311	20	-0.105078	0.00789621	23							-1.4	-3.33865e-05	0.0013476	22	0.000196839	0.00127024	30			-1.4	-0.00927266	0.00296617	20	-0.00408664	0.00339304	23
	1.7	-0.0894968	0.00867799	22	-0.0854657	0.00500785	30							1.7	-0.108323	0.0110773	20	-0.107149	0.00903976	23							-1.3	-0.0019836	0.00110273	22	-0.00154845	0.00200344	30			-1.3	-0.00733652	0.00226165	20	0.0020705	0.00223609	23
	1.8	-0.0903118	0.00852111	22	-0.0903867	0.00511753	30							1.8	-0.106686	0.0103526	20	-0.107327	0.00797355	23							-1.2	-0.002535	0.00179344	22	-0.000787611	0.000934535	30			-1.2	-0.00863337	0.00235552	20	0.000931585	0.00244832	23
	1.9	-0.0924259	0.00882067	22	-0.0898127	0.00541129	30							1.9	-0.108043	0.0107381	20	-0.108323	0.00675052	23							-1.1	0.000370486	0.00164319	22	-0.00261969	0.00100197	30			-1.1	-0.0045595	0.00184915	20	-6.08156e-05	0.00177697	23
	2	-0.0939618	0.0088961	22	-0.0918693	0.00500733	30							2	-0.108201	0.0110559	20	-0.114183	0.00735464	23							-1	0.0015031	0.00107711	22	-0.000273914	0.00148336	30			-1	-0.00845262	0.00322921	20	-0.00281019	0.00291368	23
	2.1	-0.0984777	0.00897309	22	-0.0952577	0.00478475	30							2.1	-0.110984	0.0110743	20	-0.120076	0.00914691	23							-0.9	-0.000942776	0.00139339	22	-0.00120887	0.000715609	30			-0.9	-0.00784682	0.00257959	20	-0.00481125	0.00232345	23
	2.2	-0.0991359	0.00899862	22	-0.093297	0.00535335	30							2.2	-0.111708	0.0109995	20	-0.115491	0.00842042	23							-0.8	0.00265032	0.00184889	22	-0.000610597	0.00139046	30			-0.8	-0.0102253	0.00285871	20	-0.00271751	0.00224485	23
	2.3	-0.0979696	0.00909699	22	-0.0977917	0.00493889	30							2.3	-0.115538	0.0115013	20	-0.121316	0.00917672	23							-0.7	0.000431008	0.00152076	22	-0.00205432	0.00141614	30			-0.7	-0.0066828	0.00235711	20	-0.00152417	0.00233052	23
	2.4	-0.100436	0.00868252	22	-0.098246	0.00499599	30							2.4	-0.112795	0.0108066	20	-0.119352	0.00917376	23							-0.6	-0.00169991	0.00193122	22	-3.65404e-05	0.00144876	30			-0.6	-0.00596363	0.00314887	20	0.0024837	0.00225306	23
	2.5	-0.104871	0.00926475	22	-0.0983313	0.00466815	30							2.5	-0.116124	0.0103747	20	-0.118186	0.00661529	23							-0.5	-0.000261837	0.00134744	22	-0.00119131	0.0012258	30			-0.5	-0.0077784	0.00243848	20	-0.000954614	0.00269987	23
	2.6	-0.102241	0.00902741	22	-0.100089	0.00472698	30							2.6	-0.11623	0.011229	20	-0.12079	0.00843488	23							-0.4	0.000943041	0.00122789	22	0.00207272	0.0020535	30			-0.4	-0.00869008	0.0025371	20	-0.0029913	0.00154791	23
	2.7	-0.105451	0.00928377	22	-0.101391	0.00492358	30							2.7	-0.118859	0.0114502	20	-0.123999	0.00892175	23							-0.3	-0.00197913	0.00134811	22	0.000147043	0.00123984	30			-0.3	-0.0091889	0.0033312	20	0.00251345	0.00307397	23
	2.8	-0.106921	0.00886033	22	-0.102529	0.00464536	30							2.8	-0.116709	0.010313	20	-0.120736	0.00835929	23							-0.2	-0.00130921	0.00142136	22	-0.000768375	0.00100158	30			-0.2	-0.00474072	0.00232861	20	-0.00538913	0.00248619	23
	2.9	-0.108423	0.00934751	22	-0.105869	0.00502931	30							2.9	-0.118488	0.0102417	20	-0.125919	0.008582	23							-0.1	-0.00101839	0.0013376	22	-0.000865273	0.00113895	30			-0.1	-0.00379334	0.00214874	20	-0.00381994	0.00353598	23
	3	-0.108662	0.00865861	22	-0.104217	0.00479053	30							3	-0.123669	0.0108478	20	-0.127023	0.00959762	23							0	0.00162076	0.00178261	22	0.000139368	0.00141496	30			0	-0.010786	0.00356331	20	-0.00737979	0.0030243	23
	3.1	-0.110213	0.00911448	22	-0.105314	0.00434913	30							3.1	-0.114899	0.0111214	20	-0.128555	0.00822497	23							0.1	-0.00488217	0.00143663	22	-0.00546331	0.00122622	30			0.1	-0.017799	0.00457696	20	-0.0169428	0.00304281	23
	3.2	-0.112695	0.00869929	22	-0.105697	0.00495051	30							3.2	-0.115972	0.0117274	20	-0.124688	0.00791554	23							0.2	-0.00974364	0.00237643	22	-0.0127483	0.00204709	30			0.2	-0.0308975	0.00493123	20	-0.0288329	0.00390092	23
	3.3	-0.11004	0.00870514	22	-0.107519	0.00477695	30							3.3	-0.121752	0.0111016	20	-0.131074	0.00975085	23							0.3	-0.0158421	0.00413864	22	-0.0203947	0.00213645	30			0.3	-0.040332	0.00568414	20	-0.0416026	0.00589397	23
	3.4	-0.11101	0.0090255	22	-0.108639	0.00470063	30							3.4	-0.122303	0.0115179	20	-0.129345	0.00877538	23							0.4	-0.0247	0.00450183	22	-0.0285167	0.00334162	30			0.4	-0.053663	0.00660726	20	-0.043673	0.00510505	23
	3.5	-0.112399	0.00907151	22	-0.109841	0.00461436	30							3.5	-0.122346	0.0112151	20	-0.130142	0.00844185	23							0.5	-0.033865	0.00556463	22	-0.0352293	0.00409152	30			0.5	-0.059609	0.00755468	20	-0.0542526	0.00622892	23
	3.6	-0.112358	0.00841366	22	-0.110346	0.0050274	30							3.6	-0.122842	0.012027	20	-0.130467	0.00901024	23							0.6	-0.0434605	0.00602196	22	-0.041811	0.00390292	30			0.6	-0.06477	0.00726485	20	-0.0618048	0.00613199	23
	3.7	-0.113188	0.00880573	22	-0.113062	0.00503908	30							3.7	-0.120559	0.0108004	20	-0.129803	0.0074806	23							0.7	-0.0496509	0.00732032	22	-0.048355	0.00453347	30			0.7	-0.072359	0.00683292	20	-0.0667939	0.00672985	23
	3.8	-0.116829	0.00926652	22	-0.113214	0.00485816	30							3.8	-0.124129	0.0113747	20	-0.131456	0.00908085	23							0.8	-0.0568677	0.0069198	22	-0.053308	0.00421683	30			0.8	-0.0764785	0.00771346	20	-0.0769939	0.0091045	23
	3.9	-0.117151	0.00925439	22	-0.112333	0.00475571	30							3.9	-0.120647	0.0111017	20	-0.134696	0.00823602	23							0.9	-0.0614736	0.00757686	22	-0.058155	0.00503033	30			0.9	-0.0849475	0.00812785	20	-0.0834083	0.00724406	23
	4	-0.114051	0.00842199	22	-0.111316	0.00488489	30							4	-0.123621	0.0114138	20	-0.129885	0.00743707	23							1	-0.0629759	0.00780374	22	-0.0640877	0.00484506	30			1	-0.088131	0.00816076	20	-0.0864674	0.0073087	23
	4.1	-0.116153	0.00899526	22	-0.114103	0.00497823	30							4.1	-0.12406	0.0109988	20	-0.13428	0.00942853	23							1.1	-0.0694318	0.00832178	22	-0.0659913	0.00509465	30			1.1	-0.0896945	0.0096591	20	-0.0873504	0.00715543	23
	4.2	-0.117928	0.00843724	22	-0.113818	0.00503233	30							4.2	-0.121661	0.0110122	20	-0.133479	0.0093964	23							1.2	-0.0736868	0.00830165	22	-0.0713487	0.00510217	30			1.2	-0.0951525	0.0102291	20	-0.0952504	0.00804477	23
	4.3	-0.120592	0.00937906	22	-0.113942	0.00483971	30							4.3	-0.12425	0.0116725	20	-0.133596	0.00851404	23							1.3	-0.07625	0.00846504	22	-0.072742	0.00464144	30			1.3	-0.0976465	0.00993279	20	-0.097667	0.00773369	23
	4.4	-0.121442	0.00893965	22	-0.115905	0.00495957	30							4.4	-0.123192	0.0111417	20	-0.132598	0.00811038	23							1.4	-0.079215	0.00889741	22	-0.0749513	0.00472153	30			1.4	-0.0982365	0.0100803	20	-0.0986809	0.00781907	23
	4.5	-0.119265	0.00913463	22	-0.114937	0.00469887	30							4.5	-0.123573	0.011379	20	-0.132491	0.00771616	23							1.5	-0.0848554	0.00919998	22	-0.0822517	0.00473696	30			1.5	-0.10201	0.0091991	20	-0.0988296	0.00770132	23
	4.6	-0.120641	0.00956126	22	-0.116075	0.0047371	30							4.6	-0.124422	0.0118938	20	-0.134774	0.0080876	23							1.6	-0.0875391	0.00904579	22	-0.0839353	0.00523115	30			1.6	-0.105003	0.0107311	20	-0.105078	0.00789621	23
	4.7	-0.118051	0.00850652	22	-0.11671	0.00457273	30							4.7	-0.123752	0.010125	20	-0.137926	0.00978228	23							1.7	-0.0894968	0.00867799	22	-0.0854657	0.00500785	30			1.7	-0.108323	0.0110773	20	-0.107149	0.00903976	23
	4.8	-0.120288	0.00923353	22	-0.117287	0.00503453	30							4.8	-0.12361	0.0104244	20	-0.133737	0.00839463	23							1.8	-0.0903118	0.00852111	22	-0.0903867	0.00511753	30			1.8	-0.106686	0.0103526	20	-0.107327	0.00797355	23
	4.9	-0.120157	0.00849708	22	-0.117072	0.00481559	30							4.9	-0.122413	0.0113694	20	-0.13651	0.00942245	23							1.9	-0.0924259	0.00882067	22	-0.0898127	0.00541129	30			1.9	-0.108043	0.0107381	20	-0.108323	0.00675052	23
	5	-0.118946	0.00843547	22	-0.119412	0.00477705	30							5	-0.124896	0.011682	20	-0.135211	0.00860973	23							2	-0.0939618	0.0088961	22	-0.0918693	0.00500733	30			2	-0.108201	0.0110559	20	-0.114183	0.00735464	23
	5.1	-0.122166	0.00924935	22	-0.117204	0.00472276	30							5.1	-0.124147	0.0112422	20	-0.137684	0.00865189	23							2.1	-0.0984777	0.00897309	22	-0.0952577	0.00478475	30			2.1	-0.110984	0.0110743	20	-0.120076	0.00914691	23
	5.2	-0.122	0.00897803	22	-0.116873	0.00497925	30							5.2	-0.122092	0.0109971	20	-0.133856	0.00822166	23							2.2	-0.0991359	0.00899862	22	-0.093297	0.00535335	30			2.2	-0.111708	0.0109995	20	-0.115491	0.00842042	23
	5.3	-0.122643	0.00915897	22	-0.117937	0.00500487	30							5.3	-0.125369	0.0121668	20	-0.138569	0.0092304	23							2.3	-0.0979696	0.00909699	22	-0.0977917	0.00493889	30			2.3	-0.115538	0.0115013	20	-0.121316	0.00917672	23
	5.4	-0.121335	0.00881741	22	-0.119241	0.00491277	30							5.4	-0.122454	0.0104899	20	-0.141788	0.0092744	23							2.4	-0.100436	0.00868252	22	-0.098246	0.00499599	30			2.4	-0.112795	0.0108066	20	-0.119352	0.00917376	23
	5.5	-0.12416	0.00909897	22	-0.121902	0.00511628	30							5.5	-0.127885	0.0117806	20	-0.13592	0.0088484	23							2.5	-0.104871	0.00926475	22	-0.0983313	0.00466815	30			2.5	-0.116124	0.0103747	20	-0.118186	0.00661529	23
	5.6	-0.124709	0.00910793	22	-0.120054	0.0048953	30							5.6	-0.123701	0.0111624	20	-0.137649	0.00743131	23							2.6	-0.102241	0.00902741	22	-0.100089	0.00472698	30			2.6	-0.11623	0.011229	20	-0.12079	0.00843488	23
	5.7	-0.125718	0.00928872	22	-0.118503	0.00486412	30							5.7	-0.125034	0.0106865	20	-0.140802	0.00791472	23							2.7	-0.105451	0.00928377	22	-0.101391	0.00492358	30			2.7	-0.118859	0.0114502	20	-0.123999	0.00892175	23
	5.8	-0.122579	0.00865006	22	-0.11967	0.00473452	30							5.8	-0.126506	0.0114677	20	-0.137288	0.00856309	23							2.8	-0.106921	0.00886033	22	-0.102529	0.00464536	30			2.8	-0.116709	0.010313	20	-0.120736	0.00835929	23
	5.9	-0.121438	0.00847824	22	-0.119671	0.00506668	30							5.9	-0.126867	0.0118815	20	-0.138125	0.00953581	23							2.9	-0.108423	0.00934751	22	-0.105869	0.00502931	30			2.9	-0.118488	0.0102417	20	-0.125919	0.008582	23
	6	-0.121908	0.00797345	22	-0.118897	0.0048188	30							6	-0.127424	0.011124	20	-0.13985	0.0090587	23							3	-0.108662	0.00865861	22	-0.104217	0.00479053	30			3	-0.123669	0.0108478	20	-0.127023	0.00959762	23
	6.1	-0.125892	0.00858152	22	-0.119998	0.00496093	30							6.1	-0.12615	0.0113976	20	-0.141098	0.00911146	23							3.1	-0.110213	0.00911448	22	-0.105314	0.00434913	30			3.1	-0.114899	0.0111214	20	-0.128555	0.00822497	23
	6.2	-0.126704	0.00928018	22	-0.120928	0.00497781	30							6.2	-0.125557	0.010827	20	-0.136273	0.00879955	23							3.2	-0.112695	0.00869929	22	-0.105697	0.00495051	30			3.2	-0.115972	0.0117274	20	-0.124688	0.00791554	23
	6.3	-0.123999	0.00915415	22	-0.124396	0.00529614	30							6.3	-0.129096	0.0118445	20	-0.134671	0.00806235	23							3.3	-0.11004	0.00870514	22	-0.107519	0.00477695	30			3.3	-0.121752	0.0111016	20	-0.131074	0.00975085	23
	6.4	-0.127378	0.00894334	22	-0.120425	0.00485138	30							6.4	-0.128889	0.0111819	20	-0.138654	0.00876548	23							3.4	-0.11101	0.0090255	22	-0.108639	0.00470063	30			3.4	-0.122303	0.0115179	20	-0.129345	0.00877538	23
	6.5	-0.123223	0.00810675	22	-0.121429	0.00480932	30							6.5	-0.128022	0.0110622	20	-0.145196	0.00951425	23							3.5	-0.112399	0.00907151	22	-0.109841	0.00461436	30			3.5	-0.122346	0.0112151	20	-0.130142	0.00844185	23
	6.6	-0.1275	0.00871279	22	-0.123509	0.00508986	30							6.6	-0.132019	0.0117199	20	-0.139342	0.00832897	23							3.6	-0.112358	0.00841366	22	-0.110346	0.0050274	30			3.6	-0.122842	0.012027	20	-0.130467	0.00901024	23
	6.7	-0.127824	0.00834806	22	-0.123315	0.00494004	30							6.7	-0.126303	0.0113775	20	-0.13801	0.00815164	23							3.7	-0.113188	0.00880573	22	-0.113062	0.00503908	30			3.7	-0.120559	0.0108004	20	-0.129803	0.0074806	23
	6.8	-0.12589	0.00893112	22	-0.122244	0.00454268	30							6.8	-0.124964	0.00962413	20	-0.144337	0.00997659	23							3.8	-0.116829	0.00926652	22	-0.113214	0.00485816	30			3.8	-0.124129	0.0113747	20	-0.131456	0.00908085	23
	6.9	-0.126158	0.00811076	22	-0.124883	0.00498294	30							6.9	-0.127705	0.0113512	20	-0.136543	0.0085683	23							3.9	-0.117151	0.00925439	22	-0.112333	0.00475571	30			3.9	-0.120647	0.0111017	20	-0.134696	0.00823602	23
	7	-0.128544	0.0088933	22	-0.123435	0.00437857	30							7	-0.129334	0.0105912	20	-0.140772	0.00904309	23							4	-0.114051	0.00842199	22	-0.111316	0.00488489	30			4	-0.123621	0.0114138	20	-0.129885	0.00743707	23
	7.1	-0.126672	0.00872454	22	-0.121374	0.00465129	30							7.1	-0.130828	0.0115115	20	-0.134896	0.00811967	23							4.1	-0.116153	0.00899526	22	-0.114103	0.00497823	30			4.1	-0.12406	0.0109988	20	-0.13428	0.00942853	23
	7.2	-0.129249	0.00903794	22	-0.125108	0.00522452	30							7.2	-0.130151	0.0110636	20	-0.145426	0.00892561	23							4.2	-0.117928	0.00843724	22	-0.113818	0.00503233	30			4.2	-0.121661	0.0110122	20	-0.133479	0.0093964	23
	7.3	-0.127508	0.00805686	22	-0.124717	0.00526164	30							7.3	-0.133945	0.0122587	20	-0.141107	0.00917865	23							4.3	-0.120592	0.00937906	22	-0.113942	0.00483971	30			4.3	-0.12425	0.0116725	20	-0.133596	0.00851404	23
	7.4	-0.130574	0.00864013	22	-0.124559	0.0048392	30							7.4	-0.132266	0.011547	20	-0.138261	0.00913759	23							4.4	-0.121442	0.00893965	22	-0.115905	0.00495957	30			4.4	-0.123192	0.0111417	20	-0.132598	0.00811038	23
	7.5	-0.128672	0.00858778	22	-0.123999	0.00491978	30							7.5	-0.134016	0.0122557	20	-0.144342	0.00907822	23							4.5	-0.119265	0.00913463	22	-0.114937	0.00469887	30			4.5	-0.123573	0.011379	20	-0.132491	0.00771616	23
	7.6	-0.129387	0.00851465	22	-0.124784	0.00501787	30							7.6	-0.129314	0.0102584	20	-0.139943	0.00845081	23							4.6	-0.120641	0.00956126	22	-0.116075	0.0047371	30			4.6	-0.124422	0.0118938	20	-0.134774	0.0080876	23
	7.7	-0.12907	0.00896448	22	-0.122479	0.00474206	30							7.7	-0.130845	0.0121362	20	-0.144257	0.0100039	23							4.7	-0.118051	0.00850652	22	-0.11671	0.00457273	30			4.7	-0.123752	0.010125	20	-0.137926	0.00978228	23
	7.8	-0.130462	0.00888675	22	-0.126262	0.00525191	30							7.8	-0.125045	0.010805	20	-0.146314	0.00926786	23							4.8	-0.120288	0.00923353	22	-0.117287	0.00503453	30			4.8	-0.12361	0.0104244	20	-0.133737	0.00839463	23
	7.9	-0.128391	0.0089766	22	-0.12453	0.00514681	30							7.9	-0.126547	0.0105156	20	-0.139677	0.0083876	23							4.9	-0.120157	0.00849708	22	-0.117072	0.00481559	30			4.9	-0.122413	0.0113694	20	-0.13651	0.00942245	23
	8	-0.12842	0.00832298	22	-0.125091	0.00514602	30							8	-0.130387	0.0114851	20	-0.141763	0.00912624	23							5	-0.118946	0.00843547	22	-0.119412	0.00477705	30			5	-0.124896	0.011682	20	-0.135211	0.00860973	23
	8.1	-0.128599	0.0086036	22	-0.125293	0.00511791	30							8.1	-0.130448	0.0114971	20	-0.144959	0.0101574	23							5.1	-0.122166	0.00924935	22	-0.117204	0.00472276	30			5.1	-0.124147	0.0112422	20	-0.137684	0.00865189	23
	8.2	-0.130661	0.00894938	22	-0.125548	0.00546058	30							8.2	-0.128604	0.0117101	20	-0.142414	0.00963684	23							5.2	-0.122	0.00897803	22	-0.116873	0.00497925	30			5.2	-0.122092	0.0109971	20	-0.133856	0.00822166	23
	8.3	-0.128198	0.00871617	22	-0.124067	0.00492618	30							8.3	-0.126019	0.0115538	20	-0.145055	0.00947215	23							5.3	-0.122643	0.00915897	22	-0.117937	0.00500487	30			5.3	-0.125369	0.0121668	20	-0.138569	0.0092304	23
	8.4	-0.129499	0.00883615	22	-0.126806	0.00529944	30							8.4	-0.130966	0.0114987	20	-0.144392	0.00919235	23							5.4	-0.121335	0.00881741	22	-0.119241	0.00491277	30			5.4	-0.122454	0.0104899	20	-0.141788	0.0092744	23
	8.5	-0.130377	0.00840871	22	-0.125308	0.00493575	30							8.5	-0.127723	0.011016	20	-0.142119	0.00851362	23							5.5	-0.12416	0.00909897	22	-0.121902	0.00511628	30			5.5	-0.127885	0.0117806	20	-0.13592	0.0088484	23
	8.6	-0.130661	0.00862969	22	-0.122946	0.00474867	30							8.6	-0.127778	0.0106973	20	-0.14157	0.00897081	23							5.6	-0.124709	0.00910793	22	-0.120054	0.0048953	30			5.6	-0.123701	0.0111624	20	-0.137649	0.00743131	23
	8.7	-0.130498	0.00888402	22	-0.126848	0.00513214	30							8.7	-0.12781	0.0112202	20	-0.144467	0.00961751	23							5.7	-0.125718	0.00928872	22	-0.118503	0.00486412	30			5.7	-0.125034	0.0106865	20	-0.140802	0.00791472	23
	8.8	-0.130208	0.00833906	22	-0.124635	0.00512527	30							8.8	-0.128992	0.0116239	20	-0.144142	0.00998776	23							5.8	-0.122579	0.00865006	22	-0.11967	0.00473452	30			5.8	-0.126506	0.0114677	20	-0.137288	0.00856309	23
	8.9	-0.131266	0.00848652	22	-0.125438	0.00540341	30							8.9	-0.126925	0.0114322	20	-0.140053	0.00846398	23							5.9	-0.121438	0.00847824	22	-0.119671	0.00506668	30			5.9	-0.126867	0.0118815	20	-0.138125	0.00953581	23
	9	-0.130686	0.00862535	22	-0.128373	0.00519375	30							9	-0.129252	0.0117698	20	-0.140719	0.00941851	23							6	-0.121908	0.00797345	22	-0.118897	0.0048188	30			6	-0.127424	0.011124	20	-0.13985	0.0090587	23
	9.1	-0.130677	0.00884081	22	-0.127143	0.0048196	30							9.1	-0.130458	0.0119885	20	-0.143207	0.00910126	23							6.1	-0.125892	0.00858152	22	-0.119998	0.00496093	30			6.1	-0.12615	0.0113976	20	-0.141098	0.00911146	23
	9.2	-0.129257	0.00873863	22	-0.126267	0.00495428	30							9.2	-0.12927	0.0122332	20	-0.144489	0.00975384	23							6.2	-0.126704	0.00928018	22	-0.120928	0.00497781	30			6.2	-0.125557	0.010827	20	-0.136273	0.00879955	23
	9.3	-0.128113	0.00867188	22	-0.127007	0.0056775	30							9.3	-0.130204	0.0105363	20	-0.142597	0.00939683	23							6.3	-0.123999	0.00915415	22	-0.124396	0.00529614	30			6.3	-0.129096	0.0118445	20	-0.134671	0.00806235	23
	9.4	-0.132014	0.00911531	22	-0.127627	0.00483334	30							9.4	-0.128719	0.0119463	20	-0.139524	0.00855827	23							6.4	-0.127378	0.00894334	22	-0.120425	0.00485138	30			6.4	-0.128889	0.0111819	20	-0.138654	0.00876548	23
	9.5	-0.131529	0.00891434	22	-0.12658	0.00526213	30							9.5	-0.134207	0.0119815	20	-0.140362	0.00810121	23							6.5	-0.123223	0.00810675	22	-0.121429	0.00480932	30			6.5	-0.128022	0.0110622	20	-0.145196	0.00951425	23
	9.6	-0.131045	0.00844761	22	-0.126863	0.00517947	30							9.6	-0.129854	0.0124569	20	-0.141953	0.00931187	23							6.6	-0.1275	0.00871279	22	-0.123509	0.00508986	30			6.6	-0.132019	0.0117199	20	-0.139342	0.00832897	23
	9.7	-0.129518	0.00866068	22	-0.127049	0.00506493	30							9.7	-0.131475	0.0120369	20	-0.145999	0.00986063	23							6.7	-0.127824	0.00834806	22	-0.123315	0.00494004	30			6.7	-0.126303	0.0113775	20	-0.13801	0.00815164	23
	9.8	-0.132606	0.00877198	22	-0.129868	0.00530389	30							9.8	-0.129928	0.0111443	20	-0.141729	0.00901254	23							6.8	-0.12589	0.00893112	22	-0.122244	0.00454268	30			6.8	-0.124964	0.00962413	20	-0.144337	0.00997659	23
	9.9	-0.13092	0.00833709	22	-0.127761	0.00523134	30							9.9	-0.12744	0.0106771	20	-0.142854	0.00922107	23							6.9	-0.126158	0.00811076	22	-0.124883	0.00498294	30			6.9	-0.127705	0.0113512	20	-0.136543	0.0085683	23
	10	-0.132386	0.00839472	22	-0.125749	0.00469506	30							10	-0.127197	0.0119167	20	-0.138437	0.00825687	23							7	-0.128544	0.0088933	22	-0.123435	0.00437857	30			7	-0.129334	0.0105912	20	-0.140772	0.00904309	23
	10.1	-0.131136	0.0081393	22	-0.128326	0.00540213	30							10.1	-0.128883	0.0115627	20	-0.143506	0.00974148	23							7.1	-0.126672	0.00872454	22	-0.121374	0.00465129	30			7.1	-0.130828	0.0115115	20	-0.134896	0.00811967	23
	10.2	-0.130612	0.00847677	22	-0.127412	0.00568155	30							10.2	-0.127882	0.0123391	20	-0.142498	0.00814642	23							7.2	-0.129249	0.00903794	22	-0.125108	0.00522452	30			7.2	-0.130151	0.0110636	20	-0.145426	0.00892561	23
	10.3	-0.130943	0.00848902	22	-0.128773	0.004992	30							10.3	-0.130091	0.0108025	20	-0.143626	0.00972888	23							7.3	-0.127508	0.00805686	22	-0.124717	0.00526164	30			7.3	-0.133945	0.0122587	20	-0.141107	0.00917865	23
	10.4	-0.129688	0.00868464	22	-0.128367	0.00503345	30							10.4	-0.129807	0.0117397	20	-0.140753	0.00886227	23							7.4	-0.130574	0.00864013	22	-0.124559	0.0048392	30			7.4	-0.132266	0.011547	20	-0.138261	0.00913759	23
	10.5	-0.129148	0.00886399	22	-0.126156	0.00518699	30							10.5	-0.128541	0.0112674	20	-0.140768	0.00836803	23							7.5	-0.128672	0.00858778	22	-0.123999	0.00491978	30			7.5	-0.134016	0.0122557	20	-0.144342	0.00907822	23
	10.6	-0.130399	0.00887053	22	-0.127296	0.00509327	30							10.6	-0.130693	0.0121233	20	-0.144964	0.0098951	23							7.6	-0.129387	0.00851465	22	-0.124784	0.00501787	30			7.6	-0.129314	0.0102584	20	-0.139943	0.00845081	23
	10.7	-0.131499	0.00819838	22	-0.126574	0.00536205	30							10.7	-0.133535	0.0118442	20	-0.147176	0.0100487	23							7.7	-0.12907	0.00896448	22	-0.122479	0.00474206	30			7.7	-0.130845	0.0121362	20	-0.144257	0.0100039	23
	10.8	-0.132955	0.00854767	22	-0.128339	0.00537765	30							10.8	-0.127284	0.0114444	20	-0.142941	0.00812949	23							7.8	-0.130462	0.00888675	22	-0.126262	0.00525191	30			7.8	-0.125045	0.010805	20	-0.146314	0.00926786	23
	10.9	-0.133621	0.00891935	22	-0.129116	0.00505486	30							10.9	-0.130497	0.0113576	20	-0.141333	0.00905142	23							7.9	-0.128391	0.0089766	22	-0.12453	0.00514681	30			7.9	-0.126547	0.0105156	20	-0.139677	0.0083876	23
	11	-0.130144	0.00806721	22	-0.125383	0.0050257	30							11	-0.127496	0.0113164	20	-0.13955	0.00872093	23							8	-0.12842	0.00832298	22	-0.125091	0.00514602	30			8	-0.130387	0.0114851	20	-0.141763	0.00912624	23
	11.1	-0.13216	0.00873395	22	-0.127865	0.00502688	30							11.1	-0.12729	0.0110102	20	-0.142507	0.00828503	23							8.1	-0.128599	0.0086036	22	-0.125293	0.00511791	30			8.1	-0.130448	0.0114971	20	-0.144959	0.0101574	23
	11.2	-0.133467	0.00890831	22	-0.129702	0.00530948	30							11.2	-0.131915	0.0113735	20	-0.144695	0.00958329	23							8.2	-0.130661	0.00894938	22	-0.125548	0.00546058	30			8.2	-0.128604	0.0117101	20	-0.142414	0.00963684	23
	11.3	-0.1319	0.00828313	22	-0.126745	0.00465619	30							11.3	-0.126542	0.0120636	20	-0.145161	0.00998065	23							8.3	-0.128198	0.00871617	22	-0.124067	0.00492618	30			8.3	-0.126019	0.0115538	20	-0.145055	0.00947215	23
	11.4	-0.132448	0.00898292	22	-0.129858	0.00551253	30							11.4	-0.133392	0.012034	20	-0.14017	0.00856074	23							8.4	-0.129499	0.00883615	22	-0.126806	0.00529944	30			8.4	-0.130966	0.0114987	20	-0.144392	0.00919235	23
	11.5	-0.131585	0.00858495	22	-0.127506	0.00509803	30							11.5	-0.131474	0.0123192	20	-0.144576	0.00942962	23							8.5	-0.130377	0.00840871	22	-0.125308	0.00493575	30			8.5	-0.127723	0.011016	20	-0.142119	0.00851362	23
	11.6	-0.132761	0.00868133	22	-0.128702	0.0051584	30							11.6	-0.132018	0.0111894	20	-0.140346	0.00872153	23							8.6	-0.130661	0.00862969	22	-0.122946	0.00474867	30			8.6	-0.127778	0.0106973	20	-0.14157	0.00897081	23
	11.7	-0.134553	0.00855069	22	-0.127707	0.00497585	30							11.7	-0.130405	0.0120582	20	-0.140712	0.00924045	23							8.7	-0.130498	0.00888402	22	-0.126848	0.00513214	30			8.7	-0.12781	0.0112202	20	-0.144467	0.00961751	23
	11.8	-0.134455	0.00853211	22	-0.126689	0.00517857	30							11.8	-0.128188	0.0119338	20	-0.140064	0.00801217	23							8.8	-0.130208	0.00833906	22	-0.124635	0.00512527	30			8.8	-0.128992	0.0116239	20	-0.144142	0.00998776	23
	11.9	-0.134219	0.00847528	22	-0.128629	0.00580609	30							11.9	-0.13043	0.0113756	20	-0.14185	0.00807696	23							8.9	-0.131266	0.00848652	22	-0.125438	0.00540341	30			8.9	-0.126925	0.0114322	20	-0.140053	0.00846398	23
	12	-0.133535	0.00854628	22	-0.128681	0.00518279	30							12	-0.127541	0.0108878	20	-0.141583	0.00865777	23							9	-0.130686	0.00862535	22	-0.128373	0.00519375	30			9	-0.129252	0.0117698	20	-0.140719	0.00941851	23
	12.1	-0.133169	0.00843488	22	-0.127706	0.0050348	30							12.1	-0.126947	0.0124894	20	-0.139721	0.00904163	23							9.1	-0.130677	0.00884081	22	-0.127143	0.0048196	30			9.1	-0.130458	0.0119885	20	-0.143207	0.00910126	23
	12.2	-0.134146	0.00831289	22	-0.126836	0.00521877	30							12.2	-0.1314	0.011848	20	-0.142372	0.0075566	23							9.2	-0.129257	0.00873863	22	-0.126267	0.00495428	30			9.2	-0.12927	0.0122332	20	-0.144489	0.00975384	23
	12.3	-0.13475	0.00832907	22	-0.125713	0.00478749	30							12.3	-0.128807	0.012004	20	-0.145076	0.00939198	23							9.3	-0.128113	0.00867188	22	-0.127007	0.0056775	30			9.3	-0.130204	0.0105363	20	-0.142597	0.00939683	23
	12.4	-0.133938	0.0089275	22	-0.127786	0.00481901	30							12.4	-0.129966	0.0112123	20	-0.141208	0.00777711	23							9.4	-0.132014	0.00911531	22	-0.127627	0.00483334	30			9.4	-0.128719	0.0119463	20	-0.139524	0.00855827	23
	12.5	-0.133732	0.00900938	22	-0.129607	0.00550868	30							12.5	-0.127641	0.010478	20	-0.142725	0.00919474	23							9.5	-0.131529	0.00891434	22	-0.12658	0.00526213	30			9.5	-0.134207	0.0119815	20	-0.140362	0.00810121	23
	12.6	-0.131607	0.00815296	22	-0.126651	0.00452869	30							12.6	-0.128823	0.0110837	20	-0.14342	0.00884247	23							9.6	-0.131045	0.00844761	22	-0.126863	0.00517947	30			9.6	-0.129854	0.0124569	20	-0.141953	0.00931187	23
	12.7	-0.132102	0.00856901	22	-0.128346	0.004907	30							12.7	-0.126829	0.00959673	20	-0.143411	0.00828158	23							9.7	-0.129518	0.00866068	22	-0.127049	0.00506493	30			9.7	-0.131475	0.0120369	20	-0.145999	0.00986063	23
	12.8	-0.133883	0.00918513	22	-0.128642	0.00481402	30							12.8	-0.129527	0.011206	20	-0.139509	0.00773867	23							9.8	-0.132606	0.00877198	22	-0.129868	0.00530389	30			9.8	-0.129928	0.0111443	20	-0.141729	0.00901254	23
	12.9	-0.131697	0.00822499	22	-0.128119	0.00542771	30							12.9	-0.129864	0.0110304	20	-0.138286	0.00834541	23							9.9	-0.13092	0.00833709	22	-0.127761	0.00523134	30			9.9	-0.12744	0.0106771	20	-0.142854	0.00922107	23
	13	-0.134549	0.00856736	22	-0.127968	0.00526669	30							13	-0.128433	0.0101376	20	-0.139028	0.00892099	23							10	-0.132386	0.00839472	22	-0.125749	0.00469506	30			10	-0.127197	0.0119167	20	-0.138437	0.00825687	23
																											10.1	-0.131136	0.0081393	22	-0.128326	0.00540213	30			10.1	-0.128883	0.0115627	20	-0.143506	0.00974148	23
																											10.2	-0.130612	0.00847677	22	-0.127412	0.00568155	30			10.2	-0.127882	0.0123391	20	-0.142498	0.00814642	23
																											10.3	-0.130943	0.00848902	22	-0.128773	0.004992	30			10.3	-0.130091	0.0108025	20	-0.143626	0.00972888	23
																											10.4	-0.129688	0.00868464	22	-0.128367	0.00503345	30			10.4	-0.129807	0.0117397	20	-0.140753	0.00886227	23
																											10.5	-0.129148	0.00886399	22	-0.126156	0.00518699	30			10.5	-0.128541	0.0112674	20	-0.140768	0.00836803	23
																											10.6	-0.130399	0.00887053	22	-0.127296	0.00509327	30			10.6	-0.130693	0.0121233	20	-0.144964	0.0098951	23
																											10.7	-0.131499	0.00819838	22	-0.126574	0.00536205	30			10.7	-0.133535	0.0118442	20	-0.147176	0.0100487	23
																											10.8	-0.132955	0.00854767	22	-0.128339	0.00537765	30			10.8	-0.127284	0.0114444	20	-0.142941	0.00812949	23
																											10.9	-0.133621	0.00891935	22	-0.129116	0.00505486	30			10.9	-0.130497	0.0113576	20	-0.141333	0.00905142	23
																											11	-0.130144	0.00806721	22	-0.125383	0.0050257	30			11	-0.127496	0.0113164	20	-0.13955	0.00872093	23
																											11.1	-0.13216	0.00873395	22	-0.127865	0.00502688	30			11.1	-0.12729	0.0110102	20	-0.142507	0.00828503	23
																											11.2	-0.133467	0.00890831	22	-0.129702	0.00530948	30			11.2	-0.131915	0.0113735	20	-0.144695	0.00958329	23
																											11.3	-0.1319	0.00828313	22	-0.126745	0.00465619	30			11.3	-0.126542	0.0120636	20	-0.145161	0.00998065	23
																											11.4	-0.132448	0.00898292	22	-0.129858	0.00551253	30			11.4	-0.133392	0.012034	20	-0.14017	0.00856074	23
																											11.5	-0.131585	0.00858495	22	-0.127506	0.00509803	30			11.5	-0.131474	0.0123192	20	-0.144576	0.00942962	23
																											11.6	-0.132761	0.00868133	22	-0.128702	0.0051584	30			11.6	-0.132018	0.0111894	20	-0.140346	0.00872153	23
																											11.7	-0.134553	0.00855069	22	-0.127707	0.00497585	30			11.7	-0.130405	0.0120582	20	-0.140712	0.00924045	23
																											11.8	-0.134455	0.00853211	22	-0.126689	0.00517857	30			11.8	-0.128188	0.0119338	20	-0.140064	0.00801217	23
																											11.9	-0.134219	0.00847528	22	-0.128629	0.00580609	30			11.9	-0.13043	0.0113756	20	-0.14185	0.00807696	23
																											12	-0.133535	0.00854628	22	-0.128681	0.00518279	30			12	-0.127541	0.0108878	20	-0.141583	0.00865777	23
																											12.1	-0.133169	0.00843488	22	-0.127706	0.0050348	30			12.1	-0.126947	0.0124894	20	-0.139721	0.00904163	23
																											12.2	-0.134146	0.00831289	22	-0.126836	0.00521877	30			12.2	-0.1314	0.011848	20	-0.142372	0.0075566	23
																											12.3	-0.13475	0.00832907	22	-0.125713	0.00478749	30			12.3	-0.128807	0.012004	20	-0.145076	0.00939198	23
																											12.4	-0.133938	0.0089275	22	-0.127786	0.00481901	30			12.4	-0.129966	0.0112123	20	-0.141208	0.00777711	23
																											12.5	-0.133732	0.00900938	22	-0.129607	0.00550868	30			12.5	-0.127641	0.010478	20	-0.142725	0.00919474	23
																											12.6	-0.131607	0.00815296	22	-0.126651	0.00452869	30			12.6	-0.128823	0.0110837	20	-0.14342	0.00884247	23
																											12.7	-0.132102	0.00856901	22	-0.128346	0.004907	30			12.7	-0.126829	0.00959673	20	-0.143411	0.00828158	23
																											12.8	-0.133883	0.00918513	22	-0.128642	0.00481402	30			12.8	-0.129527	0.011206	20	-0.139509	0.00773867	23
																											12.9	-0.131697	0.00822499	22	-0.128119	0.00542771	30			12.9	-0.129864	0.0110304	20	-0.138286	0.00834541	23
																											13	-0.134549	0.00856736	22	-0.127968	0.00526669	30			13	-0.128433	0.0101376	20	-0.139028	0.00892099	23
																											13.1	-0.135295	0.00885873	22	-0.129549	0.00499689	30			13.1	-0.127437	0.0109419	20	-0.13977	0.00802713	23
																											13.2	-0.131745	0.00860173	22	-0.129052	0.00533979	30			13.2	-0.12503	0.01101	20	-0.137546	0.00735602	23
																											13.3	-0.132497	0.00838393	22	-0.13216	0.00536531	30			13.3	-0.128703	0.0101069	20	-0.137725	0.00804343	23
																											13.4	-0.132027	0.00846392	22	-0.130842	0.00538949	30			13.4	-0.128962	0.0108044	20	-0.138755	0.0084447	23
																											13.5	-0.133579	0.00879229	22	-0.127622	0.00509358	30			13.5	-0.129167	0.0118685	20	-0.136949	0.00827014	23
																											13.6	-0.133409	0.00824333	22	-0.129483	0.00573981	30			13.6	-0.127589	0.0118508	20	-0.138886	0.0084105	23
																											13.7	-0.132276	0.00809862	22	-0.129038	0.00517846	30			13.7	-0.127157	0.00993185	20	-0.140286	0.0086852	23
																											13.8	-0.13523	0.00902289	22	-0.12957	0.00481011	30			13.8	-0.126131	0.0112053	20	-0.13977	0.00806397	23
																											13.9	-0.133212	0.00865397	22	-0.127922	0.00506658	30			13.9	-0.125903	0.0118093	20	-0.138602	0.00830187	23
																											14	-0.132421	0.00824949	22	-0.131283	0.00533619	30			14	-0.123561	0.00986177	20	-0.137221	0.00747553	23
																											14.1	-0.133204	0.00838464	22	-0.129873	0.0050521	30			14.1	-0.121359	0.00992507	20	-0.129793	0.00743229	23
																											14.2	-0.130291	0.00855749	22	-0.126821	0.00500167	30			14.2	-0.12319	0.0105672	20	-0.134739	0.00860541	23
																											14.3	-0.135587	0.00894266	22	-0.130107	0.00516569	30			14.3	-0.125698	0.011224	20	-0.133859	0.00793825	23
																											14.4	-0.132764	0.0085423	22	-0.129185	0.00482309	30			14.4	-0.123277	0.00919092	20	-0.129176	0.00757655	23
																											14.5	-0.132978	0.00836513	22	-0.130052	0.00521362	30			14.5	-0.121485	0.0101273	20	-0.135503	0.00819799	23
																											14.6	-0.133536	0.008553	22	-0.127684	0.00488012	30			14.6	-0.122864	0.0105942	20	-0.131741	0.0067003	23
																											14.7	-0.131243	0.00775692	22	-0.127913	0.00513279	30			14.7	-0.123554	0.00996498	20	-0.133278	0.00747335	23
																											14.8	-0.132134	0.00825963	22	-0.130392	0.00511885	30			14.8	-0.121415	0.00944451	20	-0.132287	0.00795343	23
																											14.9	-0.131795	0.00844089	22	-0.128308	0.00543268	30			14.9	-0.118018	0.0100059	20	-0.131028	0.00721326	23
																											15	-0.13405	0.00828791	22	-0.127716	0.00542018	30			15	-0.119439	0.010061	20	-0.134208	0.00902074	23
																											15.1	-0.129535	0.008048	22	-0.127061	0.0052281	30			15.1	-0.122329	0.00983756	20	-0.130212	0.0073111	23
																											15.2	-0.132113	0.00824743	22	-0.128327	0.0052334	30			15.2	-0.11938	0.0106353	20	-0.13287	0.00797369	23
																											15.3	-0.131526	0.00840292	22	-0.125081	0.00526363	30			15.3	-0.117971	0.010616	20	-0.130145	0.00883855	23
																											15.4	-0.130844	0.00842927	22	-0.126807	0.00479653	30			15.4	-0.12055	0.00950503	20	-0.132943	0.00842314	23
																											15.5	-0.132442	0.00855447	22	-0.125426	0.00482457	30			15.5	-0.118033	0.0100393	20	-0.128465	0.00757693	23
																											15.6	-0.127546	0.00761017	22	-0.127761	0.00541177	30			15.6	-0.118141	0.00975502	20	-0.125859	0.00814289	23
																											15.7	-0.132773	0.00906463	22	-0.128075	0.00524656	30			15.7	-0.122397	0.01089	20	-0.134258	0.00849738	23
																											15.8	-0.128567	0.00828217	22	-0.124742	0.00456465	30			15.8	-0.114875	0.00944044	20	-0.127768	0.00743253	23
																											15.9	-0.130176	0.00915184	22	-0.127502	0.00526978	30			15.9	-0.114515	0.00896227	20	-0.121673	0.0071933	23
																											16	-0.128811	0.00893964	22	-0.123642	0.00489856	30			16	-0.116729	0.0108214	20	-0.127488	0.00736429	23
																											16.1	-0.128228	0.00871718	22	-0.125092	0.00513644	30			16.1	-0.115327	0.0097321	20	-0.124657	0.00709704	23
																											16.2	-0.130995	0.00883115	22	-0.123533	0.00491552	30			16.2	-0.118361	0.0101979	20	-0.128185	0.0079039	23
																											16.3	-0.128999	0.0083468	22	-0.125482	0.00495169	30			16.3	-0.115204	0.00999	20	-0.121764	0.00759403	23
																											16.4	-0.128961	0.00852876	22	-0.123468	0.00499092	30			16.4	-0.116855	0.0106686	20	-0.12199	0.00710154	23
																											16.5	-0.128099	0.0085975	22	-0.125642	0.0051405	30			16.5	-0.111442	0.00974831	20	-0.123983	0.00735894	23
																											16.6	-0.126009	0.00865674	22	-0.12357	0.0052025	30			16.6	-0.111324	0.0096437	20	-0.12479	0.00748422	23
																											16.7	-0.126201	0.00826029	22	-0.122612	0.00492653	30			16.7	-0.111838	0.00938163	20	-0.121537	0.00813839	23
																											16.8	-0.12867	0.00918684	22	-0.122963	0.00497692	30			16.8	-0.113708	0.0101561	20	-0.12173	0.00683285	23
																											16.9	-0.12472	0.00873556	22	-0.121947	0.00482489	30			16.9	-0.115015	0.0114476	20	-0.121267	0.00744929	23
																											17	-0.125776	0.0082705	22	-0.123328	0.00537381	30			17	-0.109743	0.00983055	20	-0.122098	0.00713007	23
																											17.1	-0.125805	0.0078327	22	-0.12031	0.00455954	30			17.1	-0.114153	0.0111217	20	-0.119088	0.00701754	23
																											17.2	-0.124526	0.0087168	22	-0.124975	0.00539777	30			17.2	-0.111138	0.00932139	20	-0.12095	0.00695541	23
																											17.3	-0.122552	0.00871672	22	-0.123113	0.00536919	30			17.3	-0.112515	0.0103214	20	-0.120748	0.00632447	23
																											17.4	-0.125364	0.00840153	22	-0.12144	0.0046255	30			17.4	-0.109331	0.0104996	20	-0.115706	0.00702366	23
																											17.5	-0.125997	0.00887493	22	-0.12111	0.00479169	30			17.5	-0.110518	0.00912037	20	-0.117494	0.00720929	23
																											17.6	-0.123816	0.00887821	22	-0.122285	0.00457432	30			17.6	-0.111146	0.00973419	20	-0.11761	0.00853975	23
																											17.7	-0.120976	0.00867919	22	-0.12237	0.00492293	30			17.7	-0.108295	0.00962099	20	-0.1178	0.00893211	23
																											17.8	-0.121551	0.0083585	22	-0.11971	0.00487479	30			17.8	-0.109826	0.00896998	20	-0.118831	0.00722392	23
																											17.9	-0.12264	0.00836134	22	-0.120099	0.00511454	30			17.9	-0.109001	0.00980412	20	-0.115578	0.00716152	23
																											18	-0.119768	0.00822163	22	-0.120764	0.00519613	30			18	-0.10636	0.0103903	20	-0.111109	0.00798917	23
																											18.1	-0.122396	0.00830543	22	-0.120164	0.004815	30			18.1	-0.11013	0.00916276	20	-0.115363	0.00628407	23
																											18.2	-0.120359	0.00807529	22	-0.119207	0.0048156	30			18.2	-0.108252	0.0102298	20	-0.116098	0.00651329	23
																											18.3	-0.120643	0.00889591	22	-0.117236	0.00483473	30			18.3	-0.109231	0.00924009	20	-0.112292	0.00711796	23
																											18.4	-0.117385	0.0080452	22	-0.118205	0.00466175	30			18.4	-0.107694	0.00949468	20	-0.108072	0.00759235	23
																											18.5	-0.118857	0.00868553	22	-0.118215	0.00455763	30			18.5	-0.106003	0.00916579	20	-0.105873	0.00758481	23
																											18.6	-0.120502	0.0083608	22	-0.117483	0.00499989	30			18.6	-0.109586	0.00982762	20	-0.11028	0.0063811	23
																											18.7	-0.116193	0.00829609	22	-0.116694	0.00464492	30			18.7	-0.108748	0.009512	20	-0.110728	0.00649282	23
																											18.8	-0.119004	0.00850544	22	-0.117909	0.00498779	30			18.8	-0.10429	0.00912281	20	-0.110458	0.00753401	23
																											18.9	-0.117803	0.00848372	22	-0.115194	0.00467188	30			18.9	-0.107975	0.00959205	20	-0.104508	0.00778302	23
																											19	-0.118198	0.00803237	22	-0.115849	0.0045699	30			19	-0.103308	0.00935082	20	-0.109262	0.00681933	23
																											19.1	-0.116412	0.00831488	22	-0.115688	0.00475845	30			19.1	-0.10254	0.00913516	20	-0.106949	0.0075958	23
																											19.2	-0.115026	0.00836747	22	-0.116532	0.00438831	30			19.2	-0.102493	0.00955954	20	-0.103821	0.00696444	23
																											19.3	-0.116778	0.00820852	22	-0.116091	0.00445255	30			19.3	-0.10506	0.00941062	20	-0.103488	0.00770154	23
																											19.4	-0.116226	0.00839299	22	-0.11551	0.00503947	30			19.4	-0.104919	0.0101446	20	-0.104631	0.00731265	23
																											19.5	-0.115158	0.00841048	22	-0.116116	0.0046652	30			19.5	-0.098865	0.00884141	20	-0.103653	0.00733835	23
																											19.6	-0.115316	0.00860071	22	-0.112589	0.0049179	30			19.6	-0.101353	0.00924124	20	-0.103984	0.00850698	23
																											19.7	-0.11529	0.00842078	22	-0.113422	0.00456799	30			19.7	-0.099889	0.00921705	20	-0.100871	0.00694602	23
																											19.8	-0.115334	0.008779	22	-0.11433	0.00471603	30			19.8	-0.103015	0.00897134	20	-0.101913	0.0065068	23
																											19.9	-0.11251	0.00835366	22	-0.113741	0.0044941	30			19.9	-0.100719	0.0088791	20	-0.104573	0.0072972	23
																											20	-0.113587	0.00865832	22	-0.113539	0.00417285	30			20	-0.100237	0.00847378	20	-0.107271	0.00720845	23
																											20.1	-0.112785	0.00804158	22	-0.114025	0.00468294	30			20.1	-0.100445	0.00874318	20	-0.0967926	0.00680703	23
																											20.2	-0.111478	0.00808959	22	-0.111401	0.00437802	30			20.2	-0.102768	0.00864573	20	-0.0980013	0.00635026	23
																											20.3	-0.110361	0.0080406	22	-0.110764	0.00414658	30			20.3	-0.098201	0.00953143	20	-0.0953152	0.00586397	23
																											20.4	-0.11069	0.00812717	22	-0.112223	0.0046387	30			20.4	-0.0975095	0.0099455	20	-0.103619	0.00693353	23
																											20.5	-0.109749	0.00821096	22	-0.111596	0.00491156	30			20.5	-0.10167	0.00892035	20	-0.0965674	0.00689363	23
																											20.6	-0.108819	0.00785207	22	-0.110773	0.00445324	30			20.6	-0.0967225	0.00826055	20	-0.0975826	0.00680493	23
																											20.7	-0.110065	0.00798062	22	-0.111818	0.0046126	30			20.7	-0.10117	0.00871074	20	-0.0981696	0.00732897	23
																											20.8	-0.110024	0.00822418	22	-0.11347	0.00466329	30			20.8	-0.0933015	0.00829156	20	-0.0944957	0.00652641	23
																											20.9	-0.108865	0.00775157	22	-0.109848	0.00444971	30			20.9	-0.0948535	0.00838049	20	-0.0920526	0.00626837	23
																											21	-0.11004	0.00831516	22	-0.110817	0.00463885	30			21	-0.0954525	0.00817651	20	-0.0929743	0.00772107	23
																											21.1	-0.109593	0.00795784	22	-0.11092	0.00517672	30			21.1	-0.0946125	0.00896495	20	-0.0913083	0.00678175	23
																											21.2	-0.108606	0.00857348	22	-0.111017	0.00460245	30			21.2	-0.0942425	0.0084632	20	-0.0949883	0.00598876	23
																											21.3	-0.106788	0.00771949	22	-0.109278	0.0044551	30			21.3	-0.0951265	0.00870492	20	-0.0879426	0.00693558	23
																											21.4	-0.105501	0.00747594	22	-0.109067	0.00456643	30			21.4	-0.0946025	0.00850238	20	-0.0905222	0.00737323	23
																											21.5	-0.10477	0.00789616	22	-0.10785	0.00463272	30			21.5	-0.0915355	0.00921382	20	-0.0940204	0.00798077	23
																											21.6	-0.107496	0.00823462	22	-0.108567	0.0043789	30			21.6	-0.090484	0.0082933	20	-0.0919078	0.0067882	23
																											21.7	-0.10483	0.00804749	22	-0.107224	0.00428742	30			21.7	-0.086131	0.00868705	20	-0.0935639	0.00636652	23
																											21.8	-0.103986	0.00750522	22	-0.10717	0.00420189	30			21.8	-0.0907485	0.00908013	20	-0.0935126	0.00718935	23
																											21.9	-0.103749	0.00810781	22	-0.105247	0.00414384	30			21.9	-0.0928795	0.00894283	20	-0.0875791	0.00713318	23
																											22	-0.103297	0.0079408	22	-0.107253	0.0044515	30			22	-0.09115	0.0102393	20	-0.0898183	0.00683548	23
																											22.1	-0.103848	0.00773542	22	-0.105844	0.00436115	30			22.1	-0.09033	0.00909928	20	-0.0907713	0.00754535	23
																											22.2	-0.103016	0.00798223	22	-0.107457	0.00444678	30			22.2	-0.0879645	0.00858785	20	-0.0909461	0.00764755	23
																											22.3	-0.104786	0.00839408	22	-0.10734	0.00428699	30			22.3	-0.0898405	0.00892062	20	-0.0855556	0.00710173	23
																											22.4	-0.104202	0.00843623	22	-0.109211	0.00477726	30			22.4	-0.091333	0.00953982	20	-0.0866491	0.00831739	23
																											22.5	-0.102122	0.00858416	22	-0.105624	0.00438406	30			22.5	-0.0873935	0.00985554	20	-0.086713	0.00786328	23
																											22.6	-0.101385	0.00822463	22	-0.10583	0.00405878	30			22.6	-0.091064	0.00984286	20	-0.0841009	0.00763141	23
																											22.7	-0.0998759	0.0083499	22	-0.106037	0.00449819	30			22.7	-0.0919125	0.00876281	20	-0.0827913	0.00649315	23
																											22.8	-0.10214	0.00809641	22	-0.102376	0.00435072	30			22.8	-0.0853135	0.00692256	20	-0.0873374	0.00711202	23
																											22.9	-0.10154	0.00809826	22	-0.103863	0.00440943	30			22.9	-0.0881115	0.00899367	20	-0.0812922	0.00713249	23
																											23	-0.0997641	0.00765289	22	-0.10401	0.00441632	30			23	-0.0878475	0.00913165	20	-0.08022	0.00685892	23
																											23.1	-0.0989536	0.00793214	22	-0.104567	0.00427093	30			23.1	-0.0885495	0.00884456	20	-0.080087	0.00796445	23
																											23.2	-0.0982759	0.00819069	22	-0.103899	0.00421369	30			23.2	-0.0849665	0.00835624	20	-0.0809904	0.00738906	23
																											23.3	-0.0958886	0.00777043	22	-0.104479	0.00427791	30			23.3	-0.0867875	0.00971706	20	-0.080367	0.00786789	23
																											23.4	-0.0980482	0.00741052	22	-0.104877	0.00458816	30			23.4	-0.0833865	0.0080713	20	-0.0820635	0.00640895	23
																											23.5	-0.100179	0.00793835	22	-0.102814	0.00448375	30			23.5	-0.083319	0.00857088	20	-0.0803326	0.00660417	23
																											23.6	-0.098415	0.00850695	22	-0.102394	0.00467792	30			23.6	-0.088452	0.00873303	20	-0.0745857	0.00703497	23
																											23.7	-0.0973455	0.00804647	22	-0.102169	0.00490061	30			23.7	-0.0847295	0.00900635	20	-0.077047	0.00695566	23
																											23.8	-0.0977559	0.00781556	22	-0.10231	0.00440314	30			23.8	-0.0829115	0.00838354	20	-0.0731374	0.00742299	23
																											23.9	-0.0968882	0.00851198	22	-0.101206	0.00457816	30			23.9	-0.0840375	0.00891845	20	-0.074363	0.0074714	23
																											24	-0.0979614	0.00801253	22	-0.100562	0.00413821	30			24	-0.082121	0.00856226	20	-0.0757735	0.00722561	23
																											24.1	-0.0970432	0.00773916	22	-0.102158	0.00472012	30			24.1	-0.0813455	0.00988314	20	-0.0753239	0.00776552	23
																											24.2	-0.0933114	0.00749609	22	-0.100707	0.00430785	30			24.2	-0.0808665	0.00858627	20	-0.0714687	0.00761694	23
																											24.3	-0.0953636	0.00817668	22	-0.100743	0.00460439	30			24.3	-0.078749	0.00791715	20	-0.0731809	0.00684789	23
																											24.4	-0.0939709	0.00773411	22	-0.100266	0.00417502	30			24.4	-0.081346	0.00908559	20	-0.0737904	0.0067499	23
																											24.5	-0.0956204	0.00830685	22	-0.100765	0.0044869	30			24.5	-0.0804385	0.00760614	20	-0.0711852	0.00612434	23
																											24.6	-0.0911414	0.00751488	22	-0.0980597	0.00420844	30			24.6	-0.0797553	0.00942672	20	-0.0709665	0.00671145	23
																											24.7	-0.0931954	0.00828371	22	-0.0974437	0.00404857	30			24.7	-0.07967	0.00736111	20	-0.073923	0.00619835	23
																											24.8	-0.0919564	0.00825385	22	-0.0963717	0.00383999	30			24.8	-0.0828985	0.0084782	20	-0.0730504	0.00650637	23
																											24.9	-0.09157	0.00770611	22	-0.0978123	0.00417227	30			24.9	-0.079623	0.00799567	20	-0.0690844	0.00830657	23
																											25	-0.0934991	0.00820964	22	-0.097504	0.00414182	30			25	-0.081684	0.00778094	20	-0.0680257	0.00707628	23
																											25.1	-0.093015	0.00802072	22	-0.0954777	0.00406757	30			25.1	-0.077927	0.00866225	20	-0.0667565	0.00584554	23
																											25.2	-0.0932823	0.00760695	22	-0.09543	0.00391653	30			25.2	-0.076101	0.00814073	20	-0.0719609	0.00710207	23
																											25.3	-0.0905782	0.00810236	22	-0.0942703	0.00409983	30			25.3	-0.078587	0.00792358	20	-0.0669317	0.00738337	23
																											25.4	-0.0894455	0.00762637	22	-0.0963087	0.00437657	30			25.4	-0.0763635	0.00852305	20	-0.0649434	0.00735119	23
																											25.5	-0.0888764	0.00824443	22	-0.095016	0.00413049	30			25.5	-0.07692	0.008865	20	-0.0647622	0.00719686	23
																											25.6	-0.0878464	0.00796081	22	-0.0946483	0.0037245	30			25.6	-0.076327	0.00842736	20	-0.0621583	0.00627771	23
																											25.7	-0.0883686	0.0088168	22	-0.0960633	0.00468061	30			25.7	-0.076856	0.00875221	20	-0.06118	0.00630449	23
																											25.8	-0.0883923	0.00793529	22	-0.094737	0.00431	30			25.8	-0.0731285	0.00779265	20	-0.0609535	0.00647027	23
																											25.9	-0.0873932	0.00754068	22	-0.0958367	0.00449323	30			25.9	-0.077892	0.00853866	20	-0.0635661	0.00666333	23
																											26	-0.0879914	0.00797402	22	-0.095194	0.00391251	30			26	-0.077484	0.0081138	20	-0.0630404	0.00639312	23
																											26.1	-0.087585	0.00793779	22	-0.0929303	0.00404563	30			26.1	-0.073333	0.00855253	20	-0.0622022	0.00787976	23
																											26.2	-0.0867209	0.00791001	22	-0.0928417	0.00453811	30			26.2	-0.0734595	0.00758579	20	-0.0598609	0.00632593	23
																											26.3	-0.0886868	0.00814436	22	-0.092164	0.00428071	30			26.3	-0.072252	0.00720765	20	-0.0558139	0.00752424	23
																											26.4	-0.086665	0.00726895	22	-0.0909317	0.00374506	30			26.4	-0.0735375	0.00834846	20	-0.0588183	0.00660346	23
																											26.5	-0.0861218	0.00793087	22	-0.0923297	0.00386101	30			26.5	-0.0762425	0.00861851	20	-0.0608161	0.0060879	23
																											26.6	-0.0857032	0.00769479	22	-0.0924343	0.00435946	30			26.6	-0.0693765	0.0079169	20	-0.0622243	0.0074295	23
																											26.7	-0.0854573	0.007927	22	-0.0913473	0.00395625	30			26.7	-0.0722935	0.00813758	20	-0.0596309	0.00788678	23
																											26.8	-0.0842304	0.00799212	22	-0.090841	0.00412376	30			26.8	-0.0668778	0.00789546	20	-0.0585865	0.00619646	23
																											26.9	-0.0852836	0.00818451	22	-0.092824	0.00446131	30			26.9	-0.071284	0.00776816	20	-0.0587074	0.00602955	23
																											27	-0.0853627	0.00757857	22	-0.0927423	0.00427789	30			27	-0.0726765	0.00829408	20	-0.0578235	0.00641351	23
																											27.1	-0.0834191	0.00796198	22	-0.0919347	0.00392986	30			27.1	-0.068948	0.0069279	20	-0.0582378	0.00626617	23
																											27.2	-0.0843082	0.00736768	22	-0.0906263	0.00426913	30			27.2	-0.0702305	0.00819717	20	-0.0611287	0.00638178	23
																											27.3	-0.0839168	0.00720551	22	-0.0895843	0.00425853	30			27.3	-0.0705305	0.00832986	20	-0.054427	0.00584801	23
																											27.4	-0.0836673	0.00771845	22	-0.089142	0.0040756	30			27.4	-0.066305	0.0083058	20	-0.05375	0.00651358	23
																											27.5	-0.0836332	0.00788702	22	-0.086962	0.00405711	30			27.5	-0.0695388	0.00776106	20	-0.0544639	0.00476377	23
																											27.6	-0.0834045	0.00783496	22	-0.0900683	0.00413541	30			27.6	-0.0690085	0.00768999	20	-0.0533509	0.00617455	23
																											27.7	-0.0793791	0.00766067	22	-0.089637	0.00404998	30			27.7	-0.068552	0.00795019	20	-0.0522557	0.00721547	23
																											27.8	-0.0831018	0.00763964	22	-0.0889943	0.0041388	30			27.8	-0.0672355	0.00757673	20	-0.0578304	0.00680652	23
																											27.9	-0.081365	0.00821579	22	-0.0871393	0.00419362	30			27.9	-0.070988	0.00753012	20	-0.0510862	0.00625364	23
																											28	-0.081725	0.00812141	22	-0.0904667	0.00394021	30			28	-0.0647785	0.00700624	20	-0.050707	0.00648008	23
																											28.1	-0.0790146	0.00737328	22	-0.089128	0.00407538	30			28.1	-0.0671267	0.00693208	20	-0.0467891	0.00473433	23
																											28.2	-0.0807464	0.0073955	22	-0.0876627	0.00406804	30			28.2	-0.062941	0.00753422	20	-0.0519417	0.00711797	23
																											28.3	-0.0808668	0.0080072	22	-0.088182	0.00403776	30			28.3	-0.068174	0.00795423	20	-0.0478648	0.00538907	23
																											28.4	-0.0802141	0.00762225	22	-0.086035	0.00387747	30			28.4	-0.0649505	0.008707	20	-0.0514322	0.00597028	23
																											28.5	-0.079015	0.00768806	22	-0.0884307	0.00435486	30			28.5	-0.0615415	0.00734484	20	-0.0527713	0.00670867	23
																											28.6	-0.0793382	0.00736953	22	-0.0888603	0.00423574	30			28.6	-0.064108	0.007945	20	-0.0464848	0.00534578	23
																											28.7	-0.0767927	0.0077178	22	-0.085371	0.00397808	30			28.7	-0.0640425	0.00815706	20	-0.046196	0.00737952	23
																											28.8	-0.0778159	0.00752885	22	-0.0843573	0.00386793	30			28.8	-0.0644065	0.00764635	20	-0.0470597	0.00657452	23
																											28.9	-0.0772277	0.00794938	22	-0.0864653	0.004249	30			28.9	-0.06467	0.00804132	20	-0.0492476	0.00755677	23
																											29	-0.0758209	0.00800973	22	-0.0848153	0.00394525	30			29	-0.0635857	0.00766587	20	-0.0493604	0.00569363	23
																											29.1	-0.0773927	0.00774615	22	-0.0853623	0.00401604	30			29.1	-0.0635825	0.00790566	20	-0.0452787	0.00622013	23
																											29.2	-0.0746186	0.00764717	22	-0.085227	0.00388494	30			29.2	-0.0635445	0.00806756	20	-0.0462778	0.00646784	23
																											29.3	-0.0750891	0.00779966	22	-0.0848607	0.004059	30			29.3	-0.063246	0.0077448	20	-0.0448113	0.00534797	23
																											29.4	-0.0752632	0.00745684	22	-0.0834267	0.00415909	30			29.4	-0.0615218	0.00843577	20	-0.0480498	0.00596717	23
																											29.5	-0.0733173	0.00705785	22	-0.084631	0.00411665	30			29.5	-0.062986	0.00771947	20	-0.0469483	0.00642374	23
																											29.6	-0.0722355	0.00751531	22	-0.0832147	0.00386111	30			29.6	-0.0603985	0.0069745	20	-0.0465239	0.00682091	23
																											29.7	-0.0732618	0.00792054	22	-0.0817453	0.00416266	30			29.7	-0.063149	0.00655193	20	-0.0416539	0.00670749	23
																											29.8	-0.0744086	0.00811688	22	-0.0819223	0.00384976	30			29.8	-0.0644025	0.00667976	20	-0.0460891	0.0053571	23
																											29.9	-0.073135	0.00766611	22	-0.084513	0.00351815	30			29.9	-0.0619175	0.00695148	20	-0.044957	0.00581036	23
																											30	-0.0721996	0.00807907	22	-0.0820243	0.00376749	30			30	-0.060495	0.00796067	20	-0.0393023	0.00610397	23
																											30.1	-0.0713359	0.00804685	22	-0.0817763	0.00358328	30			30.1	-0.0580005	0.00896267	20	-0.0403061	0.00599686	23
																											30.2	-0.0705268	0.0075088	22	-0.0831613	0.00408774	30			30.2	-0.0547935	0.00685087	20	-0.0412013	0.00723972	23
																											30.3	-0.0722341	0.00746811	22	-0.0815267	0.00390935	30			30.3	-0.0559035	0.00652291	20	-0.0459613	0.00617365	23
																											30.4	-0.0717623	0.00760663	22	-0.081297	0.00369952	30			30.4	-0.0630615	0.00814149	20	-0.0428435	0.00580152	23
																											30.5	-0.0708886	0.00743	22	-0.0815523	0.00409208	30			30.5	-0.0579445	0.00777373	20	-0.0420283	0.00625586	23
																											30.6	-0.0718882	0.00766744	22	-0.0817637	0.00392861	30			30.6	-0.05707	0.00732787	20	-0.0393904	0.00498629	23
																											30.7	-0.0720786	0.00759302	22	-0.080756	0.00423187	30			30.7	-0.0569473	0.00832834	20	-0.0359026	0.00650455	23
																											30.8	-0.0692827	0.00711494	22	-0.080394	0.00406535	30			30.8	-0.054516	0.00754459	20	-0.0428565	0.00722615	23
																											30.9	-0.07042	0.00715064	22	-0.0794577	0.00397347	30			30.9	-0.0604125	0.00754011	20	-0.0395491	0.00643441	23
																											31	-0.0711836	0.00758068	22	-0.0807533	0.00384188	30			31	-0.0577295	0.00725629	20	-0.0403991	0.00645562	23
																											31.1	-0.0712018	0.00774344	22	-0.080492	0.00417026	30			31.1	-0.0532045	0.00634689	20	-0.0390978	0.00579722	23
																											31.2	-0.0679364	0.00745209	22	-0.0790273	0.0039129	30			31.2	-0.058582	0.00814044	20	-0.0388865	0.0052361	23
																											31.3	-0.0687232	0.00785083	22	-0.080516	0.00387461	30			31.3	-0.054723	0.00721473	20	-0.0339413	0.0053887	23
																											31.4	-0.0669777	0.00703824	22	-0.0789833	0.00382433	30			31.4	-0.053343	0.00732153	20	-0.0408378	0.00656214	23
																											31.5	-0.0695591	0.00700234	22	-0.076508	0.00391389	30			31.5	-0.057988	0.00771016	20	-0.0326587	0.00500706	23
																											31.6	-0.0691886	0.00787363	22	-0.080206	0.00413609	30			31.6	-0.055354	0.00698477	20	-0.0342209	0.00814825	23
																											31.7	-0.0665797	0.00763025	22	-0.0773557	0.00384666	30			31.7	-0.0562263	0.0076817	20	-0.0353826	0.00530184	23
																											31.8	-0.0683809	0.00761976	22	-0.077255	0.00409923	30			31.8	-0.0512335	0.006339	20	-0.0328708	0.0073279	23
																											31.9	-0.0678273	0.00732605	22	-0.0743433	0.00384404	30			31.9	-0.053156	0.00692916	20	-0.0362226	0.00601384	23
																											32	-0.0660336	0.00733734	22	-0.0789917	0.00428492	30			32	-0.050012	0.00575885	20	-0.0406213	0.00602539	23
																											32.1	-0.0667295	0.00703723	22	-0.0771217	0.004222	30			32.1	-0.0515305	0.00670933	20	-0.0315417	0.00630803	23
																											32.2	-0.06745	0.00794828	22	-0.0761583	0.00368582	30			32.2	-0.0494725	0.00799835	20	-0.0303678	0.00624613	23
																											32.3	-0.0648845	0.00695627	22	-0.0748393	0.00382037	30			32.3	-0.055782	0.00763732	20	-0.034723	0.00517561	23
																											32.4	-0.0653655	0.00743302	22	-0.0757953	0.00389243	30			32.4	-0.052757	0.00672282	20	-0.0374913	0.00455056	23
																											32.5	-0.0637764	0.00720962	22	-0.0735187	0.0035042	30			32.5	-0.0522205	0.00787074	20	-0.0363104	0.00567938	23
																											32.6	-0.0665677	0.00719331	22	-0.0754357	0.00427169	30			32.6	-0.0492415	0.00644688	20	-0.030123	0.00545238	23
																											32.7	-0.0653523	0.00748248	22	-0.0745433	0.00429641	30			32.7	-0.0555925	0.00718048	20	-0.0393335	0.00595023	23
																											32.8	-0.0661396	0.00734102	22	-0.074453	0.00379624	30			32.8	-0.0487104	0.00687865	20	-0.0347551	0.00658765	23
																											32.9	-0.0677773	0.00848138	22	-0.072994	0.00370909	30			32.9	-0.048779	0.00641253	20	-0.031013	0.00533198	23
																											33	-0.0632173	0.00743614	22	-0.0750847	0.00387829	30			33	-0.055963	0.00849677	20	-0.0357517	0.0064924	23
																											33.1	-0.0631445	0.0071935	22	-0.073451	0.00371542	30			33.1	-0.050398	0.00686792	20	-0.0289792	0.00561249	23
																											33.2	-0.0630964	0.00700947	22	-0.0720167	0.0034868	30			33.2	-0.0473805	0.00689363	20	-0.0348666	0.0058712	23
																											33.3	-0.0603559	0.00774012	22	-0.070916	0.00348888	30			33.3	-0.050569	0.00591397	20	-0.03213	0.00511524	23
																											33.4	-0.0636405	0.00749376	22	-0.0721093	0.00384557	30			33.4	-0.0524705	0.00648163	20	-0.0292709	0.00544091	23
																											33.5	-0.06039	0.00727016	22	-0.0722337	0.00370034	30			33.5	-0.0498945	0.00613241	20	-0.038843	0.00506011	23
																											33.6	-0.060595	0.00747669	22	-0.0702457	0.00381431	30			33.6	-0.047921	0.00711267	20	-0.0307183	0.00642839	23
																											33.7	-0.0612059	0.00730209	22	-0.0717173	0.0038137	30			33.7	-0.0463525	0.00767047	20	-0.0292461	0.00524433	23
																											33.8	-0.0591782	0.00702393	22	-0.0705237	0.00336018	30			33.8	-0.0482945	0.00689241	20	-0.0254448	0.00490105	23
																											33.9	-0.0588338	0.00756869	22	-0.0709337	0.00373899	30			33.9	-0.0474005	0.00567565	20	-0.0303613	0.0057722	23
																											34	-0.0570536	0.00748501	22	-0.0703423	0.00378514	30			34	-0.048048	0.00762738	20	-0.0304401	0.00565077	23
																											34.1	-0.0572448	0.00732916	22	-0.069696	0.00376286	30			34.1	-0.0487355	0.00661662	20	-0.0304248	0.00506483	23
																											34.2	-0.0577077	0.00736779	22	-0.0694627	0.00351391	30			34.2	-0.0434515	0.00647848	20	-0.0276735	0.00547133	23
																											34.3	-0.0579532	0.00705603	22	-0.0691947	0.00399108	30			34.3	-0.0446075	0.0062367	20	-0.0321426	0.00429315	23
																											34.4	-0.05729	0.00770095	22	-0.068882	0.00366204	30			34.4	-0.0440933	0.0067099	20	-0.0283848	0.00422588	23
																											34.5	-0.0582768	0.0074795	22	-0.0714957	0.00348685	30			34.5	-0.0439805	0.00704853	20	-0.0254188	0.00543754	23
																											34.6	-0.0586886	0.00620204	22	-0.069722	0.00343203	30			34.6	-0.0462254	0.00653194	20	-0.0289891	0.00454927	23
																											34.7	-0.0601518	0.00683899	22	-0.0702547	0.00374443	30			34.7	-0.0432735	0.00639636	20	-0.0283515	0.00447248	23
																											34.8	-0.0596033	0.0076496	22	-0.0697197	0.0038275	30			34.8	-0.045182	0.00818609	20	-0.0291187	0.00475069	23
																											34.9	-0.0563991	0.00762451	22	-0.0671713	0.00341136	30			34.9	-0.0460845	0.00710742	20	-0.0285015	0.00487231	23
																											35	-0.0584409	0.00782651	22	-0.0662467	0.00316057	30			35	-0.0414176	0.00632673	20	-0.0278148	0.00496967	23
																											35.1	-0.0595564	0.00754327	22	-0.068263	0.00359591	30			35.1	-0.0399625	0.00686692	20	-0.0238001	0.00479768	23
																											35.2	-0.0590877	0.00713313	22	-0.067655	0.00374374	30			35.2	-0.04473	0.0069294	20	-0.0236086	0.00402624	23
																											35.3	-0.0564034	0.00692048	22	-0.067854	0.0037558	30			35.3	-0.041976	0.00529603	20	-0.0255687	0.00441426	23
																											35.4	-0.0549886	0.00647275	22	-0.066053	0.00362878	30			35.4	-0.047095	0.00716007	20	-0.0297601	0.00565203	23
																											35.5	-0.05635	0.0071911	22	-0.065843	0.00362185	30			35.5	-0.046207	0.00651017	20	-0.0244828	0.00452419	23
																											35.6	-0.0566695	0.00693561	22	-0.067598	0.00351974	30			35.6	-0.043736	0.00708031	20	-0.0246761	0.00454875	23
																											35.7	-0.0562791	0.00716597	22	-0.0650837	0.00379338	30			35.7	-0.0423355	0.00635971	20	-0.0207309	0.00549911	23
																											35.8	-0.0551765	0.00666744	22	-0.0652213	0.00381268	30			35.8	-0.043427	0.00595705	20	-0.018667	0.00461713	23
																											35.9	-0.0552259	0.00774089	22	-0.0645787	0.00359205	30			35.9	-0.042796	0.00651834	20	-0.0235252	0.0046023	23
																											36	-0.0557223	0.00799154	22	-0.0649953	0.00335449	30			36	-0.041149	0.00564179	20	-0.0229739	0.00487446	23
																											36.1	-0.0544236	0.00673487	22	-0.0647323	0.00363381	30			36.1	-0.0438007	0.00592044	20	-0.02597	0.00492927	23
																											36.2	-0.0535514	0.00699769	22	-0.0637937	0.0036383	30			36.2	-0.0401975	0.00699979	20	-0.0214135	0.0054159	23
																											36.3	-0.0521064	0.00654244	22	-0.0641607	0.00344478	30			36.3	-0.0378665	0.00666584	20	-0.0254635	0.0057834	23
																											36.4	-0.0511032	0.00695827	22	-0.063018	0.00353925	30			36.4	-0.04148	0.00677613	20	-0.0198522	0.0048542	23
																											36.5	-0.0549038	0.00670826	22	-0.0625073	0.00386156	30			36.5	-0.0397792	0.0054732	20	-0.0223165	0.00417529	23
																											36.6	-0.05169	0.00685394	22	-0.0646937	0.00376696	30			36.6	-0.039627	0.00587989	20	-0.023949	0.00371281	23
																											36.7	-0.0502845	0.00672326	22	-0.0605093	0.00360567	30			36.7	-0.041315	0.00641006	20	-0.0212135	0.00529039	23
																											36.8	-0.0530484	0.00698833	22	-0.061459	0.00368848	30			36.8	-0.0381005	0.00635751	20	-0.0210713	0.00462777	23
																											36.9	-0.0514491	0.00690278	22	-0.061183	0.00382726	30			36.9	-0.0429562	0.00699295	20	-0.0160722	0.00443952	23
																											37	-0.0504875	0.00681944	22	-0.060716	0.00348262	30			37	-0.0421955	0.00597121	20	-0.0187461	0.00339975	23
																											37.1	-0.051536	0.00707961	22	-0.0611293	0.00364927	30			37.1	-0.0397716	0.00593458	20	-0.0183042	0.00404534	23
																											37.2	-0.0495596	0.00668314	22	-0.0613057	0.00321103	30			37.2	-0.042294	0.00620239	20	-0.0205307	0.0046664	23
																											37.3	-0.0502675	0.00674556	22	-0.0608277	0.00378507	30			37.3	-0.0374278	0.00684311	20	-0.0149469	0.00373737	23
																											37.4	-0.0526064	0.00673664	22	-0.063554	0.00393985	30			37.4	-0.0391755	0.00681284	20	-0.0196117	0.00377252	23
																											37.5	-0.0495441	0.00700529	22	-0.059033	0.00358593	30			37.5	-0.0362047	0.00643449	20	-0.0178239	0.00582186	23
																											37.6	-0.0486932	0.00688222	22	-0.0613853	0.00354592	30			37.6	-0.042045	0.00666012	20	-0.0196978	0.00566857	23
																											37.7	-0.04612	0.0065512	22	-0.0614187	0.00381173	30			37.7	-0.0346848	0.00624473	20	-0.0208935	0.00425089	23
																											37.8	-0.0489595	0.00666121	22	-0.0584223	0.00365006	30			37.8	-0.0290764	0.00552317	20	-0.0174911	0.00449828	23
																											37.9	-0.0482831	0.00713915	22	-0.0588097	0.00356474	30			37.9	-0.0345209	0.00573255	20	-0.0176344	0.00453174	23
																											38	-0.0487024	0.00649889	22	-0.0591313	0.0034494	30			38	-0.0360125	0.00478287	20	-0.0123783	0.00485517	23
																											38.1	-0.0494082	0.00691751	22	-0.057462	0.00364551	30			38.1	-0.037179	0.00547447	20	-0.01514	0.00354003	23
																											38.2	-0.0492298	0.00657433	22	-0.0598347	0.00379631	30			38.2	-0.0310615	0.00549853	20	-0.0186574	0.00442756	23
																											38.3	-0.0475077	0.00694485	22	-0.0579333	0.00393569	30			38.3	-0.0357085	0.00583885	20	-0.0157404	0.00453547	23
																											38.4	-0.0478782	0.0065555	22	-0.0581873	0.00384244	30			38.4	-0.0330888	0.00525933	20	-0.0156417	0.00372526	23
																											38.5	-0.0486786	0.00692891	22	-0.0584793	0.00380668	30			38.5	-0.03689	0.00528543	20	-0.0155957	0.00357302	23
																											38.6	-0.0480644	0.00634864	22	-0.05647	0.00355603	30			38.6	-0.0347405	0.00603509	20	-0.0138487	0.00478718	23
																											38.7	-0.04696	0.00656436	22	-0.05665	0.00371189	30			38.7	-0.0377034	0.00619156	20	-0.018599	0.00309219	23
																											38.8	-0.0466009	0.00672338	22	-0.059931	0.00369842	30			38.8	-0.0363105	0.00517761	20	-0.0188715	0.00502467	23
																											38.9	-0.0441821	0.0063891	22	-0.0563187	0.00361121	30			38.9	-0.032507	0.00538124	20	-0.0121729	0.00564916	23
																											39	-0.04626	0.00663155	22	-0.0564523	0.00404749	30			39	-0.040991	0.00723028	20	-0.0166618	0.00442505	23
																											39.1	-0.04523	0.00661502	22	-0.057851	0.00331109	30			39.1	-0.0312467	0.00455308	20	-0.0183283	0.00422652	23
																											39.2	-0.045539	0.00642535	22	-0.0556157	0.00337274	30			39.2	-0.03378	0.00484097	20	-0.0139549	0.00363429	23
																											39.3	-0.0445914	0.00658656	22	-0.054413	0.00400458	30			39.3	-0.0326346	0.00572508	20	-0.0188966	0.004425	23
																											39.4	-0.0453459	0.00700378	22	-0.055447	0.00364207	30			39.4	-0.0347421	0.00596892	20	-0.0154578	0.00344147	23
																											39.5	-0.0446207	0.00606927	22	-0.0555233	0.00350935	30			39.5	-0.0289723	0.00574636	20	-0.0179481	0.00464983	23
																											39.6	-0.0436141	0.00594364	22	-0.055591	0.00356462	30			39.6	-0.032001	0.00539042	20	-0.015516	0.00382261	23
																											39.7	-0.0431578	0.00642338	22	-0.055164	0.00354779	30			39.7	-0.0295733	0.00477213	20	-0.0135109	0.00317908	23
																											39.8	-0.0443972	0.00629256	22	-0.0548057	0.00317068	30			39.8	-0.0317885	0.00557401	20	-0.0130399	0.00426672	23
																											39.9	-0.0428382	0.0065242	22	-0.0540337	0.00374089	30			39.9	-0.0324862	0.00570974	20	-0.0119496	0.00528441	23
																											40	-0.0443382	0.00681396	22	-0.0516929	0.00366767	30			40	-0.0330398	0.00550398	20	-0.0136627	0.00422448	23
																											40.1	-0.0414055	0.00642385	22	-0.0532733	0.00332171	30			40.1	-0.0320355	0.00625774	20	-0.0074162	0.00442849	23
																											40.2	-0.0439902	0.0067542	22	-0.054458	0.00358377	30			40.2	-0.031582	0.00605063	20	-0.0085663	0.00442538	23
																											40.3	-0.0404077	0.00599409	22	-0.0507664	0.00355233	30			40.3	-0.0294736	0.0053062	20	-0.0148752	0.00501676	23
																											40.4	-0.0427064	0.00636038	22	-0.0513127	0.00305095	30			40.4	-0.0320605	0.00732529	20	-0.00997903	0.003852	23
																											40.5	-0.0393659	0.00574964	22	-0.0553943	0.00373976	30			40.5	-0.032913	0.00438381	20	-0.0100643	0.00425862	23
																											40.6	-0.0434696	0.00655788	22	-0.0530547	0.00357905	30			40.6	-0.032017	0.00530501	20	-0.0141159	0.00391502	23
																											40.7	-0.0394009	0.00575367	22	-0.0519313	0.00326337	30			40.7	-0.0324929	0.00601373	20	-0.0132301	0.00357722	23
																											40.8	-0.0389077	0.00567057	22	-0.0515417	0.0035749	30			40.8	-0.0320245	0.0057377	20	-0.0176217	0.00390937	23
																											40.9	-0.041175	0.00617875	22	-0.0529727	0.00344608	30			40.9	-0.029107	0.00437387	20	-0.00844565	0.00444331	23
																											41	-0.0427636	0.00633985	22	-0.051799	0.00341626	30			41	-0.0302195	0.00533512	20	-0.01472	0.00320363	23
																											41.1	-0.0400904	0.00633	22	-0.0490283	0.00340097	30			41.1	-0.0291642	0.00527475	20	-0.011332	0.00352694	23
																											41.2	-0.0413759	0.00607597	22	-0.0510287	0.00383065	30			41.2	-0.0292315	0.00413564	20	-0.01242	0.00320444	23
																											41.3	-0.0415827	0.0059453	22	-0.0482577	0.00336919	30			41.3	-0.030007	0.00609303	20	-0.0133991	0.00314475	23
																											41.4	-0.0395369	0.00638097	22	-0.0525707	0.00333219	30			41.4	-0.0272826	0.00464248	20	-0.014478	0.00468923	23
																											41.5	-0.0405714	0.00609767	22	-0.051443	0.00360641	30			41.5	-0.0264465	0.0073375	20	-0.0128837	0.00468541	23
																											41.6	-0.0374935	0.00639462	22	-0.0498967	0.00376891	30			41.6	-0.0229505	0.00610647	20	-0.00775957	0.00391776	23
																											41.7	-0.0386032	0.00560257	22	-0.0526143	0.0035819	30			41.7	-0.025831	0.00395089	20	-0.0106935	0.00263889	23
																											41.8	-0.0377503	0.00614968	22	-0.0490297	0.00334892	30			41.8	-0.0244195	0.0043863	20	-0.00911836	0.00431769	23
																											41.9	-0.03579	0.00620363	22	-0.0494653	0.00338341	30			41.9	-0.0355715	0.0108935	20	-0.0145032	0.00331854	23
																											42	-0.0384189	0.00629843	22	-0.049726	0.00350837	30			42	-0.0327765	0.010231	20	-0.00935592	0.0031546	23
																											42.1	-0.0371315	0.0055088	22	-0.048414	0.00327383	30			42.1	-0.0242105	0.00583822	20	-0.00734174	0.00348646	23
																											42.2	-0.0390873	0.00618452	22	-0.0500063	0.0033164	30			42.2	-0.0254416	0.00366723	20	-0.00670652	0.00455126	23
																											42.3	-0.0373432	0.00628645	22	-0.0492867	0.00326662	30			42.3	-0.022189	0.00531318	20	-0.0100064	0.00464021	23
																											42.4	-0.0355136	0.00587382	22	-0.0492213	0.00344987	30			42.4	-0.0247358	0.00483133	20	-0.011333	0.00292912	23
																											42.5	-0.0362205	0.00604747	22	-0.04842	0.00358586	30			42.5	-0.028609	0.0049862	20	-0.0109389	0.00371163	23
																											42.6	-0.0384209	0.00595189	22	-0.0469647	0.00322397	30			42.6	-0.0229608	0.00495611	20	-0.0102022	0.00364445	23
																											42.7	-0.0363541	0.00591605	22	-0.0464327	0.00337635	30			42.7	-0.0297357	0.00488917	20	-0.0120239	0.00327662	23
																											42.8	-0.0359268	0.00572926	22	-0.0473343	0.00363569	30			42.8	-0.0326399	0.0101446	20	-0.00462453	0.00329638	23
																											42.9	-0.0355059	0.00583794	22	-0.0481263	0.00341002	30			42.9	-0.0214058	0.00484397	20	-0.00855889	0.00317111	23
																											43	-0.0351652	0.006139	22	-0.0473257	0.00361033	30			43	-0.0214723	0.00427774	20	-0.00971924	0.00310933	23
																											43.1	-0.0361127	0.00571547	22	-0.0470937	0.00331771	30			43.1	-0.0216025	0.0045615	20	-0.00936811	0.00276712	23
																											43.2	-0.0348199	0.00594944	22	-0.0473203	0.003064	30			43.2	-0.0257535	0.00421613	20	-0.0069929	0.00369282	23
																											43.3	-0.0367904	0.00600658	22	-0.046568	0.00345511	30			43.3	-0.022845	0.00412381	20	-0.00899534	0.00421992	23
																											43.4	-0.0357591	0.00574042	22	-0.0470427	0.00343744	30			43.4	-0.0238691	0.0054424	20	-0.01209	0.00464518	23
																											43.5	-0.034242	0.00526947	22	-0.0464467	0.00349221	30			43.5	-0.0220591	0.00438848	20	-0.00732651	0.00266338	23
																											43.6	-0.0360058	0.00583568	22	-0.0452597	0.0034589	30			43.6	-0.0227733	0.00505828	20	-0.00833243	0.00462596	23
																											43.7	-0.0341446	0.00587918	22	-0.044642	0.00350623	30			43.7	-0.0254275	0.00423731	20	-0.00798217	0.00406451	23
																											43.8	-0.0340646	0.00608266	22	-0.0463753	0.00400002	30			43.8	-0.024387	0.00313686	20	-0.00632597	0.00356634	23
																											43.9	-0.0350782	0.00584918	22	-0.044062	0.00305096	30			43.9	-0.0211183	0.00493822	20	-0.0090026	0.00371289	23
																											44	-0.0348813	0.00580894	22	-0.045529	0.00377312	30			44	-0.020361	0.00362422	20	-0.00701727	0.00409982	23
																											44.1	-0.0333418	0.00518035	22	-0.0429473	0.00343394	30			44.1	-0.022953	0.00438115	20	-0.00778412	0.00389915	23
																											44.2	-0.0335318	0.00549875	22	-0.0448183	0.00334332	30			44.2	-0.0231698	0.00402129	20	-0.00802576	0.00349076	23
																											44.3	-0.0323372	0.00580328	22	-0.0414573	0.00351567	30			44.3	-0.023345	0.00486854	20	-0.00584728	0.0045372	23
																											44.4	-0.0337309	0.00566919	22	-0.0420523	0.00335714	30			44.4	-0.022893	0.00447832	20	-0.0046905	0.00377065	23
																											44.5	-0.0323393	0.00543361	22	-0.0419867	0.00317722	30			44.5	-0.0179797	0.00415125	20	-0.0109595	0.00309575	23
																											44.6	-0.0322625	0.00541221	22	-0.0419823	0.00337266	30			44.6	-0.0203613	0.00446509	20	-0.00530391	0.00468741	23
																											44.7	-0.032477	0.00583586	22	-0.0413237	0.00327073	30			44.7	-0.018645	0.00441605	20	-0.00885652	0.00327316	23
																											44.8	-0.032015	0.00577769	22	-0.0427767	0.00384047	30			44.8	-0.0179526	0.00305175	20	-0.0101824	0.00382929	23
																											44.9	-0.0335295	0.00573355	22	-0.0437113	0.0038405	30			44.9	-0.022965	0.00432472	20	-0.00879242	0.00329635	23
																											45	-0.0329623	0.00522824	22	-0.043607	0.00355516	30			45	-0.0242135	0.00521053	20	-0.00631037	0.00264048	23
																											45.1	-0.0324386	0.0049295	22	-0.0413957	0.00333314	30			45.1	-0.0212415	0.00422528	20	-0.00663819	0.00276065	23
																											45.2	-0.0309423	0.00521269	22	-0.0433207	0.00386558	30			45.2	-0.022499	0.00425851	20	-0.00577636	0.00279882	23
																											45.3	-0.0347818	0.00572681	22	-0.0432883	0.00328292	30			45.3	-0.0211596	0.00539992	20	-0.00764826	0.00365813	23
																											45.4	-0.0310738	0.00593664	22	-0.041665	0.00309816	30			45.4	-0.020163	0.00475672	20	-0.00748	0.00312661	23
																											45.5	-0.031062	0.00582236	22	-0.0409757	0.0030588	30			45.5	-0.0198975	0.00516379	20	-0.00472293	0.00408529	23
																											45.6	-0.0279192	0.0055952	22	-0.042115	0.00328371	30			45.6	-0.018695	0.00471191	20	-0.00995748	0.00279469	23
																											45.7	-0.0290659	0.00536182	22	-0.039475	0.00300745	30			45.7	-0.0207875	0.00462568	20	-0.00748706	0.00235714	23
																											45.8	-0.031345	0.00525234	22	-0.0403773	0.00330981	30			45.8	-0.019061	0.00360034	20	-0.00776438	0.00385518	23
																											45.9	-0.0317442	0.00553709	22	-0.039813	0.00336412	30			45.9	-0.021049	0.00421746	20	-0.00723896	0.00248055	23
																											46	-0.0312641	0.00585451	22	-0.039115	0.00324014	30			46	-0.019772	0.00353875	20	-0.00354927	0.00300138	23
																											46.1	-0.0319902	0.00549286	22	-0.0386727	0.00294146	30			46.1	-0.0187365	0.00407039	20	-0.00673642	0.0022315	23
																											46.2	-0.0306836	0.00535855	22	-0.0368347	0.00324971	30			46.2	-0.0202175	0.00444844	20	-0.00635893	0.00273198	23
																											46.3	-0.0307559	0.00534735	22	-0.038434	0.00328966	30			46.3	-0.01663	0.00321228	20	-0.00370217	0.00325014	23
																											46.4	-0.0304684	0.00548595	22	-0.039271	0.00340049	30			46.4	-0.020053	0.00442294	20	-0.00309826	0.00353035	23
																											46.5	-0.0276141	0.00531143	22	-0.0385943	0.00329877	30			46.5	-0.021535	0.00437021	20	-0.00465722	0.00301778	23
																											46.6	-0.0286386	0.00536134	22	-0.037196	0.00341828	30			46.6	-0.016489	0.00303646	20	-0.00741066	0.00408843	23
																											46.7	-0.0270323	0.00581175	22	-0.0380079	0.00341653	30			46.7	-0.0179125	0.00384532	20	-0.0060901	0.00302341	23
																											46.8	-0.027365	0.00484082	22	-0.0384858	0.00356207	30			46.8	-0.018897	0.00476603	20	-0.00609174	0.00344173	23
																											46.9	-0.0267427	0.00538512	22	-0.0381937	0.00349542	30			46.9	-0.015173	0.00424976	20	-0.0083227	0.00358841	23
																											47	-0.0290809	0.00532378	22	-0.0366045	0.00368088	30			47	-0.0149656	0.00415039	20	-0.00771497	0.00268957	23
																											47.1	-0.0269259	0.00600531	22	-0.037835	0.0033331	30			47.1	-0.0171369	0.00332287	20	-0.0077558	0.0032511	23
																											47.2	-0.0255381	0.00494892	22	-0.036962	0.00311467	30			47.2	-0.0201845	0.00459526	20	-0.00821205	0.00349478	23
																											47.3	-0.0260963	0.00544303	22	-0.0361347	0.00346695	30			47.3	-0.0186967	0.00352683	20	5.90003e-05	0.00316722	23
																											47.4	-0.026051	0.00503602	22	-0.0386135	0.00334694	30			47.4	-0.0172637	0.00430199	20	-0.00226002	0.00395002	23
																											47.5	-0.0280041	0.00581162	22	-0.0379853	0.0032445	30			47.5	-0.0170023	0.00404135	20	-0.00399832	0.0026199	23
																											47.6	-0.0273664	0.00476977	22	-0.0368263	0.00330077	30			47.6	-0.017626	0.00477736	20	-0.00247117	0.00271185	23
																											47.7	-0.0274359	0.00614059	22	-0.034975	0.00348568	30			47.7	-0.0142615	0.00376912	20	-0.0101083	0.0038066	23
																											47.8	-0.0286057	0.00485241	22	-0.0350827	0.00316679	30			47.8	-0.0152723	0.00403452	20	-0.00361689	0.0021898	23
																											47.9	-0.0258087	0.0053394	22	-0.0342657	0.00351577	30			47.9	-0.01457	0.00339959	20	-0.00428842	0.00251251	23
																											48	-0.0278535	0.00529905	22	-0.033184	0.00348742	30			48	-0.0162487	0.00391795	20	-0.00685652	0.00331039	23
																											48.1	-0.0267489	0.00510374	22	-0.0371287	0.00322982	30			48.1	-0.016048	0.00260068	20	-0.00266169	0.0026301	23
																											48.2	-0.026305	0.00489987	22	-0.0347243	0.00359848	30			48.2	-0.016389	0.00388555	20	-0.00452	0.00224598	23
																											48.3	-0.0259928	0.00467423	22	-0.0354807	0.00363878	30			48.3	-0.0195771	0.00370555	20	-0.00361319	0.00314612	23
																											48.4	-0.0229612	0.00515006	22	-0.033854	0.00317816	30			48.4	-0.0136025	0.00266501	20	0.00166913	0.00264563	23
																											48.5	-0.0240309	0.00515487	22	-0.034925	0.00320841	30			48.5	-0.018261	0.00429276	20	-0.000945955	0.00304915	23
																											48.6	-0.0234609	0.00485142	22	-0.033118	0.0033973	30			48.6	-0.00998332	0.00366939	20	-0.0042587	0.00226428	23
																											48.7	-0.025838	0.00514849	22	-0.0344519	0.00319252	30			48.7	-0.012496	0.00349332	20	-0.00222739	0.00334667	23
																											48.8	-0.0244931	0.00533051	22	-0.0325133	0.00327866	30			48.8	-0.01186	0.00411523	20	-0.00699996	0.00260745	23
																											48.9	-0.021139	0.00524679	22	-0.0340446	0.00297458	30			48.9	-0.0143999	0.00316462	20	-0.00653171	0.00350652	23
																											49	-0.0221601	0.00518794	22	-0.03397	0.00322049	30			49	-0.0116023	0.00327299	20	-0.00297785	0.00469186	23
																											49.1	-0.0239215	0.00518048	22	-0.0336417	0.00353368	30			49.1	-0.016573	0.00311713	20	-0.00568102	0.00385572	23
																											49.2	-0.0245956	0.00497435	22	-0.033426	0.00295828	30			49.2	-0.0157975	0.00347011	20	-0.00304783	0.00359681	23
																											49.3	-0.0223352	0.00532796	22	-0.0335839	0.00382246	30			49.3	-0.0147506	0.00381666	20	-0.00428801	0.00216243	23
																											49.4	-0.0239918	0.00465629	22	-0.033641	0.0032345	30			49.4	-0.0158945	0.00330936	20	0.00107744	0.00336046	23
																											49.5	-0.0195498	0.00506812	22	-0.033199	0.00346318	30			49.5	-0.00962793	0.00351422	20	-0.00260596	0.00283407	23
																											49.6	-0.0226733	0.00459779	22	-0.0346197	0.00318993	30			49.6	-0.00972657	0.00359082	20	-0.00595158	0.00284649	23
																											49.7	-0.0225356	0.00495341	22	-0.0325438	0.00326191	30			49.7	-0.0109553	0.00311245	20	-0.00617648	0.00190257	23
																											49.8	-0.0220821	0.00492247	22	-0.0304185	0.00360782	30			49.8	-0.0133973	0.00381793	20	-0.00438504	0.0027851	23
																											49.9	-0.0211173	0.00499389	22	-0.0326507	0.00348153	30			49.9	-0.0129044	0.00353671	20	-0.00240751	0.00288392	23
																											50	-0.0202468	0.00492864	22	-0.0296397	0.0032825	30			50	-0.0149176	0.00392689	20	-0.00468423	0.00255643	23
																											50.1	-0.0213919	0.00438291	22	-0.0307899	0.00322005	30			50.1	-0.0156225	0.00375976	20	-6.64513e-05	0.00346971	23
																											50.2	-0.021524	0.00413963	22	-0.031113	0.00309602	30			50.2	-0.0128771	0.00280112	20	0.000806524	0.00347073	23
																											50.3	-0.019885	0.00449819	22	-0.033031	0.00307532	30			50.3	-0.006187	0.00354794	20	-0.00308414	0.00211699	23
																											50.4	-0.0218141	0.00510409	22	-0.0302277	0.00300643	30			50.4	-0.011205	0.00329215	20	-9.9389e-05	0.00396246	23
																											50.5	-0.0197218	0.00495204	22	-0.033121	0.00335485	30			50.5	-0.0148822	0.00315873	20	0.000593237	0.00213168	23
																											50.6	-0.0228425	0.00479829	22	-0.0288561	0.00314247	30			50.6	-0.012724	0.00355442	20	-0.00293853	0.00306231	23
																											50.7	-0.0221954	0.00518629	22	-0.0300107	0.00282019	30			50.7	-0.009848	0.00277592	20	-0.00684826	0.00284195	23
																											50.8	-0.020595	0.00460863	22	-0.0310993	0.00298242	30			50.8	-0.0117708	0.0028351	20	-2.59853e-05	0.00345799	23
																											50.9	-0.021069	0.00467509	22	-0.0283877	0.00360183	30			50.9	-0.00863878	0.00352387	20	-0.00421706	0.00243918	23
																											51	-0.0208526	0.00416802	22	-0.0281719	0.00328124	30			51	-0.0086775	0.00325898	20	5.44835e-05	0.00304513	23
																											51.1	-0.0191875	0.00425522	22	-0.0289588	0.00328444	30			51.1	-0.0115665	0.0047332	20	-0.00189551	0.00366049	23
																											51.2	-0.0227014	0.00437361	22	-0.0275754	0.00319286	30			51.2	-0.0130193	0.00496017	20	-0.00356565	0.0028855	23
																											51.3	-0.0208113	0.00410781	22	-0.028278	0.00355624	30			51.3	-0.0139652	0.00460672	20	-0.00207875	0.0035285	23
																											51.4	-0.0195501	0.00427044	22	-0.029214	0.0035683	30			51.4	-0.0150739	0.00409536	20	0.000609441	0.00219028	23
																											51.5	-0.0199564	0.00404909	22	-0.0279804	0.00291207	30			51.5	-0.0126695	0.00332074	20	-0.002567	0.00283796	23
																											51.6	-0.0202845	0.00471331	22	-0.0285591	0.00325443	30			51.6	-0.0091255	0.00289191	20	-0.00555981	0.00333977	23
																											51.7	-0.0164959	0.00399462	22	-0.0286472	0.00315824	30			51.7	-0.0134823	0.00311142	20	-0.00183217	0.00220239	23
																											51.8	-0.018293	0.00441718	22	-0.0276703	0.00310581	30			51.8	-0.0129555	0.00352017	20	-0.000889455	0.00244493	23
																											51.9	-0.0213165	0.00492032	22	-0.0271019	0.00320742	30			51.9	-0.0117621	0.0028901	20	-0.000844071	0.00270385	23
																											52	-0.0171755	0.00393606	22	-0.0266627	0.00328663	30			52	-0.0131099	0.00496158	20	6.40191e-05	0.00275866	23
																											52.1	-0.0190364	0.0043086	22	-0.0259673	0.00341354	30			52.1	-0.0119905	0.00349854	20	-0.00229064	0.00445261	23
																											52.2	-0.0211386	0.00484692	22	-0.0255847	0.00329676	30			52.2	-0.0102174	0.00337204	20	-0.00385449	0.00330785	23
																											52.3	-0.0182278	0.00440744	22	-0.0244051	0.00348554	30			52.3	-0.0110945	0.00406287	20	-0.00191768	0.00323301	23
																											52.4	-0.0174423	0.00422287	22	-0.0265842	0.00292521	30			52.4	-0.0079184	0.00339817	20	-0.00514749	0.00213407	23
																											52.5	-0.01702	0.00418326	22	-0.0245072	0.00311471	30			52.5	-0.0141565	0.00389203	20	3.90086e-05	0.00354929	23
																											52.6	-0.0177932	0.00435753	22	-0.0265559	0.00317077	30			52.6	-0.008138	0.00336499	20	0.00074087	0.00307475	23
																											52.7	-0.0211394	0.005055	22	-0.0256797	0.00310879	30			52.7	-0.0107689	0.00406614	20	-0.00164534	0.00275485	23
																											52.8	-0.0167027	0.0044777	22	-0.0269967	0.00278581	30			52.8	-0.0135854	0.00340956	20	-0.00269488	0.00292144	23
																											52.9	-0.0194925	0.00393285	22	-0.0279385	0.00335194	30			52.9	-0.00644639	0.00321346	20	-0.00165219	0.00286812	23
																											53	-0.0166636	0.00450846	22	-0.0248585	0.00285729	30			53	-0.00946903	0.00336441	20	-0.00231276	0.00247765	23
																											53.1	-0.0187331	0.00392082	22	-0.024649	0.00329118	30			53.1	-0.00830907	0.00335266	20	0.0027246	0.00238189	23
																											53.2	-0.0197509	0.00454772	22	-0.0227993	0.00336818	30			53.2	-0.0130788	0.0033162	20	0.0028473	0.00278423	23
																											53.3	-0.0186445	0.00410781	22	-0.0242375	0.00320405	30			53.3	-0.00658869	0.00248125	20	-0.000645041	0.00177499	23
																											53.4	-0.0162668	0.00502297	22	-0.0236727	0.00330997	30			53.4	-0.00707553	0.00279352	20	0.000696171	0.00327328	23
																											53.5	-0.0174803	0.00408068	22	-0.0232686	0.00297249	30			53.5	-0.00640595	0.00292616	20	-0.00150015	0.00163332	23
																											53.6	-0.0184822	0.00390548	22	-0.0228037	0.00306697	30			53.6	-0.00605693	0.00324149	20	-0.00569953	0.00322269	23
																											53.7	-0.0187654	0.0045065	22	-0.022048	0.00293168	30			53.7	-0.0144455	0.00496062	20	-0.00467447	0.00273698	23
																											53.8	-0.0179332	0.00392825	22	-0.0248637	0.00285302	30			53.8	-0.0046005	0.00362906	20	-0.00159018	0.0029508	23
																											53.9	-0.0163705	0.0043451	22	-0.0239985	0.00327268	30			53.9	-0.010999	0.0036422	20	-0.000112585	0.00324581	23
																											54	-0.0168927	0.00452372	22	-0.0248223	0.00329655	30			54	-0.00630112	0.00358692	20	-0.00296335	0.00302199	23
																											54.1	-0.0168864	0.00396292	22	-0.0228103	0.00311862	30			54.1	-0.00883255	0.00402679	20	-0.00132041	0.00240013	23
																											54.2	-0.0164407	0.00396229	22	-0.0245399	0.0033267	30			54.2	-0.0091225	0.00353288	20	0.0035001	0.00239768	23
																											54.3	-0.0150046	0.00419101	22	-0.0206024	0.00378445	30			54.3	-0.00896	0.00393918	20	-0.000489565	0.00152941	23
																											54.4	-0.0163076	0.00382178	22	-0.0210923	0.0032033	30			54.4	-0.00531429	0.00297058	20	-0.00693014	0.00253812	23
																											54.5	-0.0168733	0.00378782	22	-0.0206751	0.00329271	30			54.5	-0.00974024	0.00397978	20	0.00141957	0.00232612	23
																											54.6	-0.0156014	0.00383437	22	-0.0216616	0.00324647	30			54.6	-0.0145253	0.00719685	20	0.00166392	0.0031208	23
																											54.7	-0.01595	0.00410481	22	-0.0226617	0.00284548	30			54.7	-0.00709687	0.00279835	20	0.00266753	0.00376692	23
																											54.8	-0.016564	0.00374501	22	-0.0229972	0.00284818	30			54.8	0.00270317	0.00448218	20	-0.00269181	0.00364151	23
																											54.9	-0.0139025	0.00425895	22	-0.0215987	0.00295631	30			54.9	-0.00668974	0.0021998	20	0.000696933	0.00339509	23
																											55	-0.0146201	0.0045382	22	-0.0222667	0.00321291	30			55	-0.00534666	0.00286358	20	-0.00863198	0.00303327	23
																											55.1	-0.0166195	0.00358618	22	-0.0221737	0.00283767	30			55.1	-0.0134008	0.00319812	20	0.000857625	0.00265282	23
																											55.2	-0.0148197	0.00382714	22	-0.0229654	0.00311982	30			55.2	-0.00491254	0.00249557	20	-0.00336943	0.00324123	23
																											55.3	-0.0135065	0.00379489	22	-0.024196	0.0031493	30			55.3	-0.0063125	0.00368284	20	-0.000648891	0.00247751	23
																											55.4	-0.015592	0.00431934	22	-0.0212142	0.00296477	30			55.4	-0.00385464	0.00221602	20	-0.00175184	0.00209222	23
																											55.5	-0.0157218	0.0043419	22	-0.022299	0.00292242	30			55.5	-0.00529043	0.00355455	20	0.00102709	0.00263503	23
																											55.6	-0.0145809	0.00407865	22	-0.0226012	0.00279838	30			55.6	-0.007588	0.00257436	20	-2.52174e-05	0.00244335	23
																											55.7	-0.0182823	0.00409297	22	-0.0196894	0.00287585	30			55.7	-0.00865049	0.00334728	20	0.000679314	0.00291312	23
																											55.8	-0.01456	0.00389446	22	-0.0193003	0.00296652	30			55.8	-0.00443087	0.0027532	20	-0.00210217	0.00282654	23
																											55.9	-0.0164226	0.00465401	22	-0.0175034	0.00297616	30			55.9	-0.00816561	0.00299512	20	0.000619142	0.0028887	23
																											56	-0.0120936	0.00369032	22	-0.0163888	0.0034018	30			56	-0.00825709	0.00261896	20	0.000508487	0.00282226	23
																											56.1	-0.0140676	0.00343588	22	-0.019765	0.00284351	30			56.1	-0.00431591	0.00269726	20	-0.00135786	0.00213682	23
																											56.2	-0.014319	0.00332048	22	-0.0208961	0.00292336	30			56.2	-0.00528586	0.00292155	20	-0.00325074	0.00260162	23
																											56.3	-0.0118704	0.00408906	22	-0.0202551	0.00313981	30			56.3	-0.00912653	0.00293212	20	-0.00318572	0.00244647	23
																											56.4	-0.0144396	0.00341999	22	-0.0194953	0.00279476	30			56.4	-0.00765725	0.00282976	20	0.000526757	0.00279832	23
																											56.5	-0.0137642	0.00380402	22	-0.0223307	0.00295275	30			56.5	-0.00526993	0.00223867	20	-0.00349044	0.00182851	23
																											56.6	-0.0119651	0.00346874	22	-0.0193345	0.00327788	30			56.6	-0.00574395	0.00321513	20	-0.00880764	0.00218411	23
																											56.7	-0.0146658	0.00407111	22	-0.0200641	0.00307976	30			56.7	-0.00739957	0.00272751	20	-0.00446485	0.00287881	23
																											56.8	-0.0150737	0.00359371	22	-0.020221	0.00301681	30			56.8	-0.00520684	0.0030274	20	0.000442257	0.00248395	23
																											56.9	-0.0128184	0.00367682	22	-0.0187416	0.00270757	30			56.9	-0.00820805	0.00267418	20	-0.000234195	0.00355961	22
																											57	-0.0125467	0.00396199	22	-0.0175293	0.00293253	30			57	-0.00708548	0.00277248	20	0.0077155	0.00377497	22
																											57.1	-0.0116478	0.00406956	22	-0.0190726	0.00277925	30			57.1	-0.0083395	0.00404842	20	-0.0018341	0.00191734	22
																											57.2	-0.013965	0.00351347	22	-0.0193768	0.0029315	30			57.2	-0.00543787	0.00353926	20	2.80896e-05	0.00216559	22
																											57.3	-0.0144041	0.00432314	22	-0.0217437	0.00304565	30			57.3	-0.00489504	0.00230181	20	-0.000562108	0.00243087	22
																											57.4	-0.0117296	0.00391024	22	-0.0191377	0.00300246	30			57.4	-0.00497613	0.00324501	20	-0.00261454	0.00247679	22
																											57.5	-0.0160587	0.00304026	22	-0.017365	0.00286364	30			57.5	-0.0023935	0.00316696	20	0.000269103	0.00239254	22
																											57.6	-0.0131741	0.00397046	22	-0.0179569	0.00307873	30			57.6	-0.00240895	0.00178726	20	-0.00405366	0.00212788	22
																											57.7	-0.0124919	0.0037069	22	-0.0182527	0.00309665	30			57.7	-0.00657003	0.00266625	20	-0.00321924	0.00320053	22
																											57.8	-0.0113953	0.00364693	22	-0.015177	0.0030262	30			57.8	-0.00806877	0.00286362	20	-0.000990076	0.00364059	22
																											57.9	-0.0112871	0.00407375	22	-0.0167855	0.00316428	30			57.9	-0.00456971	0.00250279	20	-0.00257919	0.00221723	22
																											58	-0.0109006	0.00322947	22	-0.0190523	0.00302493	30			58	-0.00692562	0.00329885	20	-0.00241921	0.00228612	22
																											58.1	-0.0149718	0.00302957	22	-0.0180591	0.00319808	30			58.1	-0.00449514	0.00251885	20	0.00416137	0.00317841	22
																											58.2	-0.0119527	0.00349423	22	-0.0166884	0.00304702	30			58.2	-0.005026	0.00218326	20	-0.000309514	0.00338968	22
																											58.3	-0.0119454	0.00320792	22	-0.0159557	0.00311675	30			58.3	-0.003827	0.0023959	20	-0.00381045	0.00298711	22
																											58.4	-0.00897948	0.0035424	22	-0.0152184	0.00290644	30			58.4	-0.00565106	0.00257419	20	-0.000312747	0.00232851	22
																											58.5	-0.0115919	0.00361242	22	-0.0180435	0.00296433	30			58.5	-0.006339	0.00280718	20	-0.00097315	0.00203841	22
																											58.6	-0.0109358	0.0033678	22	-0.0152328	0.00277649	30			58.6	-0.00352353	0.00473044	20	-0.000563754	0.00238001	22
																											58.7	-0.0102068	0.00376488	22	-0.0169351	0.00330756	30			58.7	-0.00761218	0.00309017	20	-0.00192591	0.0032219	22
																											58.8	-0.0131845	0.00408583	22	-0.016457	0.00266698	30			58.8	-0.00300433	0.00234381	20	-0.00379757	0.00292532	22
																											58.9	-0.0139082	0.00296135	22	-0.0151407	0.00274679	30			58.9	-0.000367	0.00272448	20	0.00218803	0.00274542	22
																											59	-0.0102976	0.00359215	22	-0.0159654	0.00287779	30			59	-0.0076431	0.00247291	20	0.000133295	0.00319881	22
																											59.1	-0.0101688	0.00295698	22	-0.0168462	0.00311485	30			59.1	-0.00579475	0.00280816	20	0.000590909	0.0032475	22
																											59.2	-0.00954721	0.00379321	22	-0.0172915	0.00299793	30			59.2	-0.00620981	0.00412436	20	-0.00340544	0.00311705	22
																											59.3	-0.00971773	0.00401859	22	-0.0157158	0.0026683	30			59.3	0.000129382	0.00171431	20	-0.00448389	0.00209986	22
																											59.4	-0.0132445	0.00358541	22	-0.015829	0.00285318	30			59.4	-0.00588571	0.00235482	20	-0.00207413	0.00171187	22
																											59.5	-0.0139591	0.00386942	22	-0.013857	0.00263169	30			59.5	-0.0082615	0.00300364	20	0.00132725	0.00236694	22
																											59.6	-0.0105784	0.00343561	22	-0.0153193	0.00258586	30			59.6	-0.00301598	0.00309787	20	0.00183714	0.00162667	22
																											59.7	-0.0108188	0.00332227	22	-0.0132353	0.0029394	30			59.7	-0.00265435	0.00247997	20	-0.00275119	0.00251119	22
																											59.8	-0.0125929	0.0039401	22	-0.0116562	0.00311376	30			59.8	-0.00878789	0.00332737	20	-0.00368614	0.00202484	22
																											59.9	-0.00850953	0.00366352	22	-0.0156432	0.00270701	30			59.9	0.00106995	0.00267448	20	-0.00612239	0.00297621	22
																											60	-0.0109686	0.00352467	22	-0.013095	0.00261572	30			60	-0.0034915	0.00293745	20	0.00230091	0.00237076	22
																											60.1	-0.00987202	0.00441983	22	-0.0138907	0.00304267	30			60.1	-0.0057895	0.00266736	20	0.00265318	0.00202693	22
																											60.2	-0.00871287	0.00308475	22	-0.0126141	0.00319659	30			60.2	-0.0063524	0.00223557	20	-0.000246682	0.00322448	22
																											60.3	-0.0125139	0.00406781	22	-0.0143867	0.00286231	30			60.3	-0.00811391	0.0027891	20	0.00152614	0.00370606	22
																											60.4	-0.0129043	0.0035799	22	-0.0136322	0.00266898	30			60.4	-0.00404186	0.00405732	20	-0.00191409	0.00265863	22
																											60.5	-0.00892818	0.00310355	22	-0.0126978	0.00272965	30			60.5	-0.00124223	0.00279402	20	0.00033844	0.00214268	22
																											60.6	-0.0107427	0.00340939	22	-0.0139512	0.0027575	30			60.6	-0.003986	0.00277801	20	-0.00429393	0.00253299	22
																											60.7	-0.0110842	0.00322567	22	-0.0134703	0.00300338	30			60.7	-0.00351565	0.00256941	20	0.00111222	0.00248148	22
																											60.8	-0.00880633	0.00318205	22	-0.0134272	0.00268931	30			60.8	-0.0053174	0.00207781	20	0.00365441	0.00352032	22
																											60.9	-0.0120998	0.00313464	22	-0.0148343	0.00259997	29			60.9	-0.00317865	0.00292148	20	0.00371695	0.00455223	22
																											61	-0.0110201	0.00282208	22	-0.0118205	0.00258299	30			61	-0.00704927	0.00212637	20	0.000242273	0.00268778	22
																											61.1	-0.00680948	0.0027472	22	-0.0126408	0.00285131	30			61.1	-0.00773943	0.00218757	20	-0.00478684	0.0036604	22
																											61.2	-0.00950864	0.00303023	22	-0.016344	0.00277816	30			61.2	-0.00311953	0.00223835	20	0.00689415	0.00309842	22
																											61.3	-0.00607706	0.00304422	22	-0.0111	0.00245758	30			61.3	-0.0037695	0.00215337	20	-0.000916725	0.00297604	22
																											61.4	-0.011254	0.00296708	22	-0.0085683	0.00271683	30			61.4	-0.0017055	0.00260452	20	-0.006765	0.00207701	22
																											61.5	-0.012122	0.00353956	22	-0.0118715	0.00312464	30			61.5	-0.00432982	0.00293371	20	-0.00326817	0.0042776	22
																											61.6	-0.00876968	0.00308016	22	-0.0114951	0.00302013	30			61.6	-0.00182611	0.00267978	20	-0.00126584	0.00261789	22
																											61.7	-0.00664843	0.00380292	22	-0.0113743	0.00321739	30			61.7	-0.00686711	0.00279733	20	0.000132727	0.00187933	22
																											61.8	-0.00849037	0.00375831	22	-0.0134204	0.00260073	30			61.8	-0.00109469	0.00280693	20	0.00599205	0.00266137	22
																											61.9	-0.0113419	0.00316405	22	-0.0109794	0.00220955	30			61.9	-0.000429504	0.0034166	20	0.000735119	0.00328801	22
																											62	-0.011765	0.00332944	22	-0.0121759	0.00240569	30			62	0.000549748	0.00176639	20	-0.00216396	0.00269424	21
																											62.1	-0.00807485	0.00278902	22	-0.0129006	0.00252995	30			62.1	-0.0032155	0.00236556	20	-0.00502781	0.00228736	21
																											62.2	-0.00877647	0.00277395	22	-0.0107918	0.00248221	29			62.2	-0.00182693	0.0027213	20	-0.00280545	0.00285415	21
																											62.3	-0.008211	0.00271718	22	-0.0116356	0.00217226	29			62.3	-0.00539261	0.00282066	20	-0.0039308	0.0019729	21
																											62.4	-0.00933426	0.00374359	22	-0.0128246	0.00260066	29			62.4	-0.00650219	0.00309937	20	0.000408147	0.00281041	21
																											62.5	-0.00489814	0.00285645	22	-0.0109962	0.00259515	30			62.5	-0.000183319	0.00322043	20	0.0012423	0.00211597	21
																											62.6	-0.00649046	0.00344897	22	-0.0134057	0.00255148	30			62.6	-0.00681316	0.00321077	20	0.0016519	0.00322001	21
																											62.7	-0.00627947	0.00312293	22	-0.0109806	0.00294063	30			62.7	0.000233111	0.00275516	20	0.00103832	0.00227338	21
																											62.8	-0.00463351	0.0032914	22	-0.0116368	0.002532	30			62.8	-0.00333746	0.00243729	20	0.0055065	0.00244368	21
																											62.9	-0.00805431	0.00350772	22	-0.0119842	0.00258173	30			62.9	0.000914852	0.00222916	20	-0.000207039	0.00209152	21
																											63	-0.00805005	0.00348946	22	-0.0117767	0.00232446	30			63	-0.004568	0.00222765	20	-0.00186846	0.00235003	21
																											63.1	-0.00823939	0.00290399	22	-0.00942091	0.0026489	30			63.1	0.00128133	0.00209802	20	-0.00104318	0.00223103	21
																											63.2	-0.0080338	0.00269427	22	-0.0112807	0.0025623	30			63.2	-0.000481154	0.00180232	20	4.56155e-05	0.00257133	21
																											63.3	-0.0071695	0.00224631	22	-0.0106295	0.00290761	30			63.3	-0.00424156	0.00268401	20	-0.0036766	0.00263756	21
																											63.4	-0.00814855	0.0033427	22	-0.0106568	0.00262764	30			63.4	-0.00420845	0.00310116	20	-0.00432304	0.0020729	21
																											63.5	-0.00838695	0.00268275	22	-0.0101805	0.0030432	29			63.5	-0.00182999	0.00275969	20	-0.00356845	0.00266519	21
																											63.6	-0.009525	0.00226724	22	-0.0110837	0.00241478	29			63.6	-0.0027705	0.00196284	20	-0.000314762	0.00251907	21
																											63.7	-0.00823008	0.00262245	22	-0.012915	0.00257546	29			63.7	-0.00315039	0.00205798	20	-0.000378217	0.00279092	21
																											63.8	-0.00631833	0.00280442	22	-0.0112751	0.00251182	29			63.8	-0.00209014	0.00232017	20	-0.000914034	0.00270234	21
																											63.9	-0.00500234	0.0026521	22	-0.0102319	0.00229609	29			63.9	-0.0044792	0.00237458	20	-0.000937383	0.00232742	21
																											64	-0.00530373	0.00299384	22	-0.0120214	0.00260584	29			64	-0.00517087	0.00196909	20	-0.00161333	0.0018022	21
																											64.1	-0.00753507	0.0026376	22	-0.0112281	0.00249166	29			64.1	-0.00509409	0.00300896	20	0.00102914	0.0020051	21
																											64.2	-0.00714193	0.00249952	22	-0.00835088	0.00292342	29			64.2	-0.00385758	0.00307673	20	0.00287068	0.00201683	21
																											64.3	-0.00818543	0.0030018	22	-0.00977902	0.00269973	29			64.3	-0.00558754	0.00258627	20	0.00433531	0.00252772	21
																											64.4	-0.0076931	0.00296233	22	-0.00998489	0.00277231	29			64.4	-0.00307245	0.00211395	20	-0.000524159	0.0028249	21
																											64.5	-0.00733093	0.00202327	22	-0.00739421	0.00268308	29			64.5	-0.0061947	0.00300772	20	-0.000559005	0.00340559	21
																											64.6	-0.00617731	0.00317387	22	-0.0102271	0.00260282	29			64.6	-0.00105289	0.00233744	20	0.00394843	0.00248969	21
																											64.7	-0.00928416	0.00307888	22	-0.0111004	0.00236165	29			64.7	0.001412	0.00232328	20	-0.000564762	0.00265693	21
																											64.8	-0.00500828	0.00230934	22	-0.0100707	0.00208068	29			64.8	-0.000273502	0.00220627	20	-0.000503811	0.00197985	21
																											64.9	-0.00799939	0.00210218	22	-0.00986159	0.00217489	29			64.9	-4.74999e-05	0.00235076	20	-0.00270208	0.00166659	21
																											65	-0.00481202	0.00253176	22	-0.0095843	0.00234977	29			65	-0.00767092	0.00256642	20	0.00140988	0.00328475	21
																											65.1	-0.00737636	0.00261686	22	-0.00862504	0.002371	29			65.1	-0.00444611	0.00198388	20	0.00131952	0.00282575	21
																											65.2	-0.00730285	0.00331841	21	-0.00792728	0.00235593	29			65.2	0.0014265	0.00242283	20	-0.00372551	0.00240236	21
																											65.3	-0.00583706	0.0031434	21	-0.0101584	0.00192773	29			65.3	-0.00228026	0.00252468	20	-0.00179433	0.00243666	21
																											65.4	-0.00505514	0.00259279	21	-0.0107189	0.00236411	29			65.4	0.000680543	0.00273065	20	-0.000297429	0.0016292	21
																											65.5	-0.00587671	0.00250827	21	-0.0104861	0.00260156	29			65.5	0.00140275	0.00226348	20	-0.00347571	0.00255696	21
																											65.6	-0.0068444	0.00319701	21	-0.00714966	0.002297	29			65.6	-0.00285727	0.00212851	20	-0.00395431	0.00341234	21
																											65.7	-0.00690616	0.00280782	21	-0.00773439	0.00289367	29			65.7	-0.00298761	0.00235483	20	-0.00323205	0.00295081	22
																											65.8	-0.00560211	0.00288107	21	-0.00882084	0.00265685	29			65.8	-0.00408395	0.00237851	20	-0.00408385	0.0032705	22
																											65.9	-0.00491541	0.00261508	21	-0.00724724	0.00268636	29			65.9	-0.000889906	0.00263045	20	-0.00526422	0.00224154	22
																											66	-0.00281144	0.00238161	21	-0.00669007	0.00211787	29			66	-0.00175829	0.00271892	20	-0.00489545	0.00353087	22
																											66.1	-0.00456286	0.00349407	21	-0.00789977	0.00221524	29			66.1	-0.00126301	0.0017437	20	-0.00186228	0.00305687	22
																											66.2	-0.0044656	0.00319984	21	-0.0100472	0.00273273	29			66.2	7.48597e-05	0.00225529	20	-0.00145571	0.00287044	22
																											66.3	-0.00715748	0.00317023	21	-0.00919287	0.00223847	29			66.3	-0.00384023	0.00346685	20	-0.00518227	0.00285207	22
																											66.4	-0.00672318	0.0031847	21	-0.0105128	0.00252175	29			66.4	-0.00634444	0.00275959	20	0.00191693	0.00162169	21
																											66.5	-0.00524762	0.00240493	21	-0.00736738	0.00247361	29			66.5	-0.0045925	0.00249932	20	-0.00218521	0.00237632	21
																											66.6	-0.00524264	0.00261196	21	-0.00705517	0.00298206	29			66.6	-0.000915121	0.00278998	20	-0.00126791	0.00173466	21
																											66.7	-0.00654286	0.00322855	21	-0.0067231	0.00254566	29			66.7	-0.000109372	0.00189382	20	-0.0046208	0.00240757	21
																											66.8	-0.00576992	0.00286525	21	-0.00789731	0.00243272	29			66.8	0.00130078	0.00190169	20	-0.000334487	0.0022851	21
																											66.9	-0.00345428	0.00278707	21	-0.0067309	0.002335	29			66.9	-0.00377	0.00243692	20	-0.00580434	0.00364888	21
																											67	-0.00592751	0.0025869	21	-0.00802621	0.00237401	29			67	0.000237694	0.00287117	20	-0.00194295	0.00304501	21
																											67.1	-0.00390966	0.00248246	21	-0.00809202	0.00162199	29			67.1	-0.004678	0.00285872	20	-0.00185896	0.00244376	21
																											67.2	-0.00254641	0.00217108	21	-0.0059154	0.00231804	29			67.2	0.000889606	0.00162947	20	0.0001435	0.00242714	20
																											67.3	-0.00565476	0.00267683	21	-0.00643328	0.00205583	29			67.3	-3.82333e-05	0.00264687	20	-0.0024022	0.00311593	20
																											67.4	-0.00379857	0.00313907	21	-0.0064019	0.00282829	29			67.4	0.00062304	0.0024446	20	-0.00435887	0.0023455	20
																											67.5	-0.00471294	0.00288123	21	-0.00665038	0.00237506	28			67.5	-0.00183172	0.00201951	20	0.0016158	0.00235093	20
																											67.6	-0.00545111	0.00348633	21	-0.00699691	0.00299568	28			67.6	-0.00183467	0.00246905	20	-1.5345e-05	0.00194131	20
																											67.7	-0.00536454	0.00245406	21	-0.00773256	0.00205584	28			67.7	0.00144779	0.00236921	20	-0.00261048	0.00300223	20
																											67.8	-0.00633652	0.00293959	21	-0.00867666	0.00221322	28			67.8	0.00120338	0.00209698	20	-0.0038765	0.00332278	20
																											67.9	-0.00619037	0.00248079	21	-0.00708896	0.00237922	28			67.9	-0.0011214	0.00302597	20	-0.00101943	0.00187303	20
																											68	-0.00633898	0.00253985	21	-0.00781792	0.00219602	28			68	-0.000293	0.00373011	20	0.000632571	0.00275023	20
																											68.1	-0.00529747	0.00204258	21	-0.00736156	0.00231213	28			68.1	-0.000502936	0.00194061	20	-0.000111526	0.00264464	20
																											68.2	-0.00294293	0.00278278	21	-0.00567853	0.00226728	28			68.2	-0.00517138	0.0024692	20	0.00128274	0.0027752	20
																											68.3	-0.00323762	0.00244543	21	-0.00726613	0.00218306	28			68.3	-0.000426842	0.00204308	20	-0.000250657	0.00258525	20
																											68.4	-0.00589616	0.00281911	21	-0.00493747	0.00284541	28			68.4	0.0025226	0.00324422	20	-0.00323403	0.00308203	20
																											68.5	-0.00426609	0.00290332	21	-0.00812128	0.00218229	28			68.5	0.00198526	0.00218659	20	-0.0048315	0.00321448	20
																											68.6	-0.00639613	0.00241387	21	-0.00632249	0.00261349	28			68.6	0.000264744	0.002249	20	2.24276e-05	0.00199959	20
																											68.7	-0.00472684	0.00280567	21	-0.00550183	0.00190773	28			68.7	-0.0010135	0.00246186	20	0.000279328	0.00256181	20
																											68.8	-0.00359908	0.00252868	21	-0.00835601	0.00204214	28			68.8	0.00045	0.00194161	20	-0.0039875	0.00285823	20
																											68.9	-0.00467532	0.00247582	21	-0.0077296	0.0024866	28			68.9	-0.000398	0.00190333	20	-0.00100627	0.00275263	20
																											69	-0.00511743	0.00170658	21	-0.00630756	0.00263212	28			69	-0.00226203	0.00270434	20	-0.000998611	0.00208541	20
																											69.1	-0.00323109	0.001944	21	-0.00579791	0.0025502	28			69.1	0.000408	0.00375432	20	-0.0022704	0.00253057	20
																											69.2	-0.00321526	0.00298016	21	-0.00581956	0.00220115	28			69.2	-0.00220945	0.00255531	20	0.000895891	0.00298012	20
																											69.3	-0.00118803	0.00230042	21	-0.00839393	0.00213627	28			69.3	-0.00141073	0.00237574	20	0.000358853	0.00283924	20
																											69.4	-0.00349573	0.00247891	21	-0.00680027	0.00215458	28			69.4	0.00239747	0.00194475	20	-0.00680289	0.00211454	20
																											69.5	-0.00612055	0.0024615	21	-0.00741081	0.00206379	28			69.5	-0.0015814	0.00228171	20	0.000393497	0.00304411	20
																											69.6	-0.00381098	0.00253657	21	-0.00671664	0.00195247	28			69.6	-0.00237922	0.00257966	20	-0.0026865	0.00213638	20
																											69.7	-0.00492483	0.00224452	21	-0.00491798	0.00234896	28			69.7	-0.00335407	0.0019608	20	0.002435	0.00230792	20
																											69.8	-0.00630496	0.00253258	21	-0.00509223	0.00241373	28			69.8	-0.00374581	0.0024289	20	0.000996316	0.00240825	19
																											69.9	-0.00389918	0.00237228	21	-0.00555273	0.00204584	28			69.9	-0.00108273	0.00122161	20	-0.000119286	0.00235708	19
																											70	-0.00463085	0.00225018	21	-0.00494438	0.00262056	28			70	-0.00187454	0.0023295	20	-0.00207189	0.00312608	19
																											70.1	-0.00431924	0.0018563	21	-0.00581367	0.00218461	28			70.1	-0.001864	0.0020853	20	-0.00183863	0.00385572	19
																											70.2	-0.0031823	0.00202328	21	-0.00585781	0.00216243	28			70.2	-0.00148609	0.00204822	20	-0.00231564	0.00184745	19
																											70.3	-0.00324535	0.00152655	21	-0.00903762	0.00237129	28			70.3	-0.000308944	0.00292666	20	-0.000161565	0.00327811	19
																											70.4	-0.00594659	0.00215898	21	-0.00665898	0.00191847	28			70.4	-0.000808555	0.00274299	20	0.00111299	0.00282874	19
																											70.5	-0.00484492	0.0020441	21	-0.00285506	0.00259973	28			70.5	-0.0013772	0.0027988	20	-0.00146946	0.00262479	20
																											70.6	-0.00448019	0.00240624	21	-0.00617371	0.00232088	28			70.6	0.00168308	0.0030703	20	-0.00397448	0.00231429	20
																											70.7	-0.00487703	0.00243265	21	-0.00644805	0.002028	28			70.7	0.00143631	0.00243172	20	-0.0001625	0.00353064	20
																											70.8	-0.00508061	0.00232851	21	-0.00796328	0.00209475	28			70.8	-0.0020569	0.00250473	20	-0.00102917	0.00356371	20
																											70.9	-0.00618823	0.00294655	21	-0.00594875	0.00178339	28			70.9	0.00198559	0.00219782	20	-0.00725741	0.00273431	20
																											71	-0.00420074	0.00297435	21	-0.00524083	0.00200865	28			71	-0.00116594	0.00244105	20	-0.00134657	0.00271993	20
																											71.1	-0.00451985	0.00233601	21	-0.00460393	0.00242403	28			71.1	-0.00199751	0.00356533	20	-0.000944488	0.00309665	20
																											71.2	-0.00319214	0.00248546	21	-0.0046065	0.00238497	28			71.2	0.000367207	0.00262437	20	0.0023722	0.00369624	20
																											71.3	-0.00496699	0.00244897	21	-0.00586758	0.00202966	28			71.3	-0.0013691	0.00180624	20	-0.00321342	0.00325466	20
																											71.4	-0.00302634	0.00236235	21	-0.00495625	0.00160344	28			71.4	-0.0013235	0.0033939	20	-0.0032796	0.00339222	20
																											71.5	-0.0024737	0.0023442	21	-0.00350135	0.00228125	28			71.5	-0.00117988	0.0023078	20	0.000606214	0.00269005	20
																											71.6	-0.00311159	0.00163235	21	-0.0063581	0.00211782	28			71.6	-0.000652332	0.00325034	20	0.00546539	0.00719979	20
																											71.7	-0.0011148	0.00255074	21	-0.00501441	0.00204458	28			71.7	-0.00260041	0.00263688	20	0.00248714	0.00272615	20
																											71.8	-0.00452713	0.00208802	21	-0.00623886	0.0017922	28			71.8	-0.00406619	0.00276119	20	0.00116	0.00302241	20
																											71.9	-0.00409092	0.0017826	21	-0.00658845	0.0021807	28			71.9	-0.0036855	0.00216681	20	-0.002086	0.00191963	20
																											72	-0.00286226	0.0021708	21	-0.00605007	0.00196668	28			72	0.000334	0.0026204	20	0.000106592	0.00217707	20
																											72.1	-0.00124256	0.00183484	21	-0.00383264	0.00207473	28			72.1	0.00506005	0.00188177	20	0.00283073	0.00283943	20
																											72.2	-0.00427321	0.00195614	21	-0.00245893	0.00184422	28			72.2	0.00198142	0.00337441	20	-0.00688008	0.00411987	19
																											72.3	-0.00313825	0.00244324	21	-0.00459475	0.00197856	27			72.3	-0.0019485	0.00236282	20	-0.00453947	0.00245076	19
																											72.4	-0.00341552	0.00222727	21	-0.00669593	0.00210464	27			72.4	-0.000785638	0.00184253	20	0.00300293	0.00209531	19
																											72.5	-0.00760048	0.00181319	21	-0.00229722	0.00209471	27			72.5	0.00258733	0.0019732	20	0.00224655	0.00398093	19
																											72.6	-0.0034544	0.00193084	21	-0.00435263	0.00203697	27			72.6	-0.0012297	0.00277569	20	0.000267006	0.00324741	19
																											72.7	-0.00233435	0.00200642	21	-0.00423482	0.00270546	27			72.7	0.00105442	0.00183516	20	-0.00325064	0.00257766	19
																											72.8	-0.00076319	0.00204259	21	-0.00511044	0.002164	27			72.8	0.00121037	0.0022192	20	0.00376061	0.00329078	19
																											72.9	-0.00187493	0.00179159	21	-0.00466617	0.00221072	27			72.9	-0.00640494	0.00294117	20	0.00492235	0.0029085	19
																											73	-0.00323845	0.00150182	21	-0.00469282	0.00198849	27			73	0.00120303	0.00211764	20	-0.00128036	0.00339409	19
																											73.1	-0.00219302	0.00221632	21	-0.00500139	0.00200877	27			73.1	-0.00169763	0.00386951	20	0.000319791	0.00249841	19
																											73.2	-0.00369653	0.00214036	21	-0.0059264	0.00206164	27			73.2	-0.00211899	0.00248888	20	0.00411647	0.00243181	19
																											73.3	-0.00232834	0.00233366	21	-0.00388897	0.00178762	27			73.3	-0.00266416	0.00212749	20	0.00225198	0.00285296	19
																											73.4	-0.00503721	0.00215781	21	-0.00507904	0.00204583	27			73.4	-0.000594704	0.00232732	20	0.00199057	0.00230153	19
																											73.5	-0.00231374	0.0017362	21	-0.00413801	0.00210835	27			73.5	-0.00136796	0.00254614	20	0.00175557	0.00261663	19
																											73.6	-0.00277529	0.00253438	21	-0.00553978	0.00232956	27			73.6	0.000647175	0.00214057	20	-0.00347524	0.00232741	18
																											73.7	-0.0036394	0.00264554	21	-0.00373656	0.00231836	27			73.7	0.004685	0.00257485	20	-0.00275129	0.00223529	18
																											73.8	-0.00439908	0.00152195	21	-0.00526372	0.00211445	27			73.8	-0.00147058	0.00276602	20	-0.00265278	0.00211684	18
																											73.9	-0.00199589	0.00135547	21	-0.00385257	0.00195972	27			73.9	-0.0019139	0.00250464	20	-0.00187889	0.00246645	18
																											74	-0.00169544	0.00240144	21	-0.00444264	0.00162009	27			74	-0.003037	0.0024941	20	0.000765555	0.00336272	18
																											74.1	-0.00269192	0.0019559	21	-0.00531232	0.00162435	27			74.1	0.000138026	0.00220999	20	0.00174059	0.00304853	18
																											74.2	-0.00259544	0.00201126	21	-0.006206	0.00178894	27			74.2	-0.0034048	0.00165959	20	-0.00160126	0.00369984	18
																											74.3	-0.00359968	0.00246356	21	-0.00476746	0.00194287	27			74.3	-0.00434044	0.00198743	20	0.00169544	0.0024806	16
																											74.4	-0.0021175	0.00188041	20	-0.0056811	0.00200311	27			74.4	-0.00407181	0.00238594	20	-0.00141875	0.00375745	16
																											74.5	-0.0037475	0.00243033	20	-0.00515457	0.00196989	27			74.5	6.24999e-05	0.00206171	20	0.00107745	0.0041819	16
																											74.6	-0.00406897	0.00245941	20	-0.00483128	0.00225202	27			74.6	0.00124971	0.00223111	20	-0.00218733	0.00374781	15
																											74.7	-0.00332058	0.00230028	20	-0.00357761	0.00222076	27			74.7	-0.00150374	0.00173651	20	0.00280789	0.00283936	16
																											74.8	-0.00514494	0.00261141	20	-0.00390152	0.00190999	27			74.8	0.002068	0.00240277	20	-0.004245	0.00286864	16
																											74.9	-0.000496049	0.00198326	20	-0.00177187	0.00207691	27			74.9	-0.00177309	0.00288033	20	-0.003305	0.00425012	16
																											75	-0.00362329	0.00176685	20	-0.00352716	0.00201312	27			75	-0.00166688	0.00270949	20	0.00447862	0.00295812	16
																											75.1	0.000587864	0.0017012	20	-0.0022612	0.00222679	27			75.1	-0.000357871	0.00263216	20	-0.00294	0.00585157	16
																											75.2	-0.00399316	0.00176783	20	-0.00285197	0.00181479	27			75.2	0.00217322	0.00234739	20	0.00676714	0.003634	14
																											75.3	-0.00289445	0.00219095	20	-0.00445538	0.00237445	27			75.3	0.002839	0.00295291	20	0.00649891	0.00350465	14
																											75.4	-0.0014351	0.00275505	20	-0.00437227	0.00166111	27			75.4	-0.000176326	0.00150006	20	0.00625867	0.00418702	15
																											75.5	-0.00440614	0.00197672	20	-0.005033	0.00225279	27			75.5	-0.00224955	0.00326054	20	0.00130741	0.00351826	15
																											75.6	-0.00357418	0.00261168	20	-0.00261013	0.00206239	27			75.6	0.000765657	0.00185204	20	0.00235133	0.00327101	15
																											75.7	-0.00519853	0.00239194	20	-0.00178578	0.00197837	27			75.7	-0.00590268	0.00263622	20	0.00223025	0.00228322	15
																											75.8	-0.00385878	0.00196356	20	-0.000817548	0.00244866	27			75.8	0.00145094	0.00255336	20	-0.00018485	0.0018686	15
																											75.9	-0.000852997	0.00183624	20	-0.00546376	0.00186412	27			75.9	-0.0020172	0.00219997	20	0.005408	0.00424634	15
																											76	-0.00476397	0.00165807	20	-0.00361528	0.00173498	27			76	-0.00247492	0.0018815	20	-0.000462575	0.00297625	15
																											76.1	-0.00435436	0.00175625	20	-0.00369417	0.00241262	27			76.1	-0.00151886	0.00256848	20	0.00307273	0.00355954	15
																											76.2	-0.00144823	0.00170492	20	-0.00194687	0.00200425	27			76.2	-0.000517823	0.00222746	20	0.00452053	0.00375072	15
																											76.3	-0.00310381	0.00217293	20	-0.00478022	0.00197885	27			76.3	0.00657701	0.00316421	20	0.00341076	0.00292707	15
																											76.4	-0.00266422	0.00218831	19	-0.00312535	0.00206378	27			76.4	-0.00142135	0.00240013	20	0.00148221	0.00364669	15
																											76.5	-0.00223353	0.00192388	19	-0.00360467	0.00182274	27			76.5	0.00510538	0.00232254	20	-0.00205773	0.0021148	15
																											76.6	-0.000370107	0.0017275	19	-0.00440444	0.00227067	27			76.6	-0.00507842	0.00239388	20	0.00379216	0.00334987	15
																											76.7	-0.00073846	0.00206908	19	-0.0053253	0.00188242	27			76.7	-0.00180535	0.00240996	20	0.00326581	0.00410921	15
																											76.8	0.000360862	0.00178946	19	-0.00356103	0.00185779	27			76.8	-0.00100877	0.00229788	20	0.000501556	0.00437846	15
																											76.9	-0.0034156	0.00201658	19	-0.00367206	0.0018158	27			76.9	-0.000469445	0.00237465	20	0.001874	0.00461347	15
																											77	-0.00592805	0.00244128	19	-0.00400021	0.00164169	27			77	-0.00390273	0.00195288	20	0.00554955	0.00473499	15
																											77.1	-0.00216116	0.00180089	19	-0.00328495	0.00207361	27			77.1	0.0017525	0.00180764	20	0.00584267	0.00592408	15
																											77.2	-0.00451258	0.00229105	19	-0.00411255	0.00198699	27			77.2	-0.0036575	0.00241746	20	0.00789333	0.00296476	15
																											77.3	-0.00286598	0.00202606	19	-0.00274653	0.00193715	27			77.3	-0.000467788	0.00215746	20	0.00682771	0.0031062	15
																											77.4	-0.00315387	0.0014095	19	-0.00295271	0.00165619	27			77.4	-0.000956639	0.00183251	20	0.004096	0.00285422	15
																											77.5	-0.00404285	0.00180336	19	-0.00315281	0.00175854	27			77.5	-0.00314144	0.00226357	20	0.00199933	0.00308561	15
																											77.6	-0.00355238	0.00147607	19	-0.00300018	0.00217296	27			77.6	-0.00201145	0.00260982	20	-0.000185449	0.00316859	15
																											77.7	-0.00363902	0.00187259	19	-0.00178497	0.0017421	27			77.7	0.000833	0.00248855	20	0.00513002	0.00490529	16
																											77.8	-0.00111412	0.00165617	19	-7.9582e-05	0.00237138	27			77.8	0.000724881	0.00212779	20	0.00509319	0.00236069	15
																											77.9	-0.00322737	0.00229766	19	-0.00477267	0.00173602	27			77.9	-0.00432752	0.00237832	20	0.00146279	0.00380392	15
																											78	-0.00293895	0.00152519	19	-0.000952535	0.00190121	27			78	-0.00311172	0.00180989	20	0.00203954	0.00402713	15
																											78.1	-0.00171657	0.00210277	19	-0.00211321	0.00156745	27			78.1	0.00143335	0.00218581	20	-0.002176	0.00399743	15
																											78.2	-0.00341888	0.00122872	19	-0.000597154	0.00198232	27			78.2	-0.00224681	0.00322522	20	0.00532542	0.00371233	15
																											78.3	-0.00234434	0.00176405	19	-0.000786886	0.00167996	27			78.3	-0.00276173	0.00190053	20	0.00218982	0.00200986	15
																											78.4	-0.00209828	0.00143619	19	-0.000431179	0.00188128	27			78.4	0.0021791	0.00229797	20	0.00257119	0.00374539	15
																											78.5	-0.0004686	0.00163398	19	-0.0052848	0.00196028	27			78.5	0.00230527	0.00255643	20	0.00344584	0.00362191	15
																											78.6	-0.00315095	0.00222832	19	-0.00284559	0.00190062	27			78.6	0.0008645	0.00173928	20	0.000912179	0.00272393	15
																											78.7	-0.00246037	0.00233027	19	-0.00256756	0.00187081	27			78.7	-0.00321444	0.00214885	20	0.00190303	0.00308387	15
																											78.8	-0.00451156	0.00228779	19	-0.002941	0.00156199	27			78.8	0.000525313	0.00249662	19	-0.000666	0.00375569	15
																											78.9	0.000459577	0.00219735	19	-0.00200074	0.00162034	26			78.9	-0.00189115	0.00223555	19	0.00228841	0.00440012	15
																											79	-0.000368565	0.00182819	19	-0.00221454	0.00205522	26			79	-0.00195098	0.00212949	19	-0.00336704	0.00354917	15
																											79.1	-0.0062561	0.00236571	19	-0.00236808	0.00128067	27			79.1	-0.00406527	0.00257147	19	0.000454667	0.00281651	15
																											79.2	-0.00432235	0.00181274	19	-0.00294808	0.00179482	27			79.2	0.00167115	0.0020743	19	0.00295377	0.00298748	15
																											79.3	-0.00143411	0.0021588	19	-0.00137523	0.00206028	27			79.3	-0.00370053	0.00296963	19	0.000753105	0.00315179	15
																											79.4	0.0021995	0.0015466	19	-0.00293073	0.00177516	27			79.4	-0.00577997	0.00283797	19	-0.000530365	0.00162316	15
																											79.5	-0.000586602	0.00248956	18	-0.00186991	0.00194806	27			79.5	-0.00215839	0.0027366	19	0.00091085	0.00273985	14
																											79.6	-0.00268413	0.00227759	18	-0.00258002	0.00154756	27			79.6	1.95424e-05	0.00274126	19	0.00602429	0.00462236	14
																											79.7	-0.000914541	0.00353155	18	-0.0014963	0.00177543	27			79.7	0.00071002	0.00191504	19	-0.00174429	0.00274335	14
																											79.8	0.000266707	0.0031715	18	-0.000134312	0.00220174	27			79.8	0.000635847	0.0021782	19	-0.000775335	0.00201307	14
																											79.9	0.000217298	0.00227136	18	-0.00208255	0.00173763	27			79.9	-0.00423417	0.00209588	19	-0.00167863	0.00234289	12
																											80	-0.00135063	0.00235441	18	0.000225788	0.00162828	27			80	-0.00134233	0.00292066	19	-0.00228094	0.00314982	12
																											80.1	-0.00181232	0.00276585	18	-0.000773229	0.00141072	27			80.1	6.40224e-06	0.00216828	19	-0.000990948	0.00429606	12
																											80.2	-0.00181561	0.00293416	18	-0.00237197	0.0016097	27			80.2	-0.00112798	0.00217367	19	-0.00197727	0.00327449	11
																											80.3	-0.00232661	0.00299704	18	-0.00226156	0.00146656	27			80.3	0.00121613	0.00203223	19	-0.00152727	0.00405147	11
																											80.4	-0.00177454	0.00212571	18	-0.00171518	0.00119501	27			80.4	0.00150436	0.00256674	19	-0.001628	0.00214418	11
																											80.5	-0.00141267	0.00227733	18	-0.00148669	0.00134814	27			80.5	0.00192755	0.00248747	19	0.00110049	0.00313015	10
																											80.6	-0.00221574	0.00216512	18	-0.000936944	0.00191065	27			80.6	-0.000509825	0.0028968	19	0.0013848	0.0043153	10
																											80.7	-0.000912997	0.00290218	18	0.000376417	0.00207499	27			80.7	-0.00372791	0.00287507	19	-0.00784388	0.00663903	10
																											80.8	-0.000333146	0.00243132	18	-0.00154409	0.00163478	27			80.8	-0.00460523	0.00224156	19	0.00261	0.00550352	10
																											80.9	-0.000830694	0.00215998	18	-0.00333002	0.00153882	27			80.9	0.00114105	0.00244852	19	-0.00157288	0.0042202	10
																											81	0.00205561	0.00226112	18	-0.000829728	0.00157333	27			81	-0.00424134	0.00207239	19	-0.00399899	0.00274869	10
																											81.1	-0.00155141	0.00273863	18	-0.00220352	0.00148384	27			81.1	0.000574882	0.00127257	19	0.00294889	0.0051052	9
																											81.2	0.00125202	0.00297069	18	0.000548733	0.00177076	28			81.2	-0.00279254	0.00301394	19	0.00415033	0.00821758	9
																											81.3	-0.000936185	0.00199915	18	-0.000818224	0.0014141	28			81.3	0.00215112	0.00186331	19	0.00309616	0.00329093	9
																											81.4	-0.00150379	0.00175285	18	-0.0011715	0.00121316	28			81.4	2.21053e-05	0.00318782	19	-0.00226544	0.00331575	10
																											81.5	0.00124855	0.00239554	18	-0.0016744	0.00142362	28			81.5	-0.00264737	0.00258113	19	0.01236	0.00844657	10
																											81.6	0.00121159	0.00261679	18	-0.000997501	0.00160299	28			81.6	-0.00196106	0.00228626	19	0.000618788	0.00451899	10
																											81.7	-0.000999682	0.00249415	18	-0.00196506	0.00141683	28			81.7	-0.00453411	0.00246235	19	-0.000460123	0.00650502	10
																											81.8	0.000548434	0.00162812	18	-0.00105282	0.00117097	28			81.8	0.000936323	0.00155306	19	0.008864	0.00504735	10
																											81.9	-0.0014124	0.00229796	18	-0.00146804	0.00125077	28			81.9	0.00148514	0.00299997	19	0.007285	0.00325167	10
																											82	0.000970661	0.00245004	18	-0.000350533	0.00146095	28			82	0.000479447	0.0037789	19	0.007025	0.00145794	10
																											82.1	0.00135082	0.00207347	18	0.000571976	0.00145192	28			82.1	-3.7001e-05	0.00258308	19	0.004092	0.00466025	10
																											82.2	7.49815e-05	0.00224347	18	-0.00172701	0.00127167	28			82.2	-0.00167665	0.00185551	19	0.011727	0.00368423	10
																											82.3	-0.00364927	0.00199713	19	-0.00163181	0.00143987	28			82.3	0.00141844	0.00252427	19	0.00907456	0.00196063	10
																											82.4	-0.00124112	0.00237915	19	0.00090993	0.00151448	28			82.4	-0.00549719	0.00177619	19	0.00428182	0.00233841	11
																											82.5	0.00086283	0.00171583	19	-0.00153063	0.00164363	28			82.5	-0.00162474	0.00240066	19	-0.000899668	0.00251447	11
																											82.6	-0.000890975	0.00286742	19	-0.00358846	0.00170564	28			82.6	-0.00400215	0.00250152	19	-0.00114802	0.00367537	10
																											82.7	0.000644013	0.00231683	19	-0.00146719	0.00168564	28			82.7	-0.00756084	0.00254342	19	0.00368182	0.0028468	11
																											82.8	-0.000115651	0.00209169	19	-0.000291891	0.00139102	28			82.8	0.00145595	0.00290659	19	-0.00192926	0.00272633	11
																											82.9	0.000503684	0.00168664	19	-0.000871826	0.00138311	28			82.9	-0.00560369	0.00364153	19	0.00195235	0.00525777	11
																											83	0.00221422	0.00224208	19	0.00119856	0.00158944	28			83	-0.00464474	0.00262946	19	-0.00408328	0.00289108	12
																											83.1	-0.00195345	0.00221525	18	-2.03591e-05	0.00155415	28			83.1	-0.000816432	0.00187478	19	0.0064525	0.00379644	12
																											83.2	-0.00240098	0.00194706	18	-0.00265643	0.0013371	28			83.2	-0.00235985	0.00230623	18	0.00745667	0.00393055	12
																											83.3	-0.0015799	0.00173615	18	-0.00186414	0.00153835	28			83.3	-0.000976991	0.00229134	18	0.00578578	0.00470833	12
																											83.4	0.000340228	0.00173587	18	-0.00126857	0.00124395	28			83.4	-0.00646333	0.00188224	18	0.00225833	0.00454801	12
																											83.5	-0.000791149	0.00205174	18	-8.3652e-06	0.0014336	28			83.5	-0.00606856	0.00294101	18	0.0034975	0.00228244	12
																											83.6	-0.00379543	0.00209327	18	-8.65711e-05	0.00192495	28			83.6	0.00150301	0.00244627	17	0.00617833	0.00416762	12
																											83.7	-0.00320355	0.0026074	18	-0.00119319	0.00140096	28			83.7	0.000382171	0.00246925	17	0.0002975	0.00526325	12
																											83.8	-0.00113576	0.0021869	18	-0.0016776	0.0015555	28			83.8	-0.00192351	0.00307341	17	-9.85019e-05	0.0023804	12
																											83.9	-0.00145602	0.00195356	19	-0.000133839	0.0016756	28			83.9	-0.0018896	0.00317135	17	0.00203833	0.00308438	12
																											84	0.000358819	0.00232265	19	-0.00077102	0.00137451	28			84	-0.00415913	0.00251745	17	8.33107e-07	0.00339188	12
																											84.1	-0.00179684	0.00240873	19	-0.000893513	0.00129982	27			84.1	0.000314118	0.00262816	17	0.00422333	0.00461208	12
																											84.2	0.0012816	0.00229136	19	-0.00155279	0.00155831	27			84.2	-0.00312595	0.00325257	17	0.00119235	0.00337437	12
																											84.3	-0.0014895	0.00232481	19	-0.00218778	0.00139178	27			84.3	-0.00267806	0.00263464	17	0.00396333	0.00304779	12
																											84.4	0.00138683	0.00183317	19	-0.000883324	0.00131558	27			84.4	-0.00264158	0.00275721	17	0.00323818	0.00629933	11
																											84.5	0.000333935	0.00234052	19	-0.000843431	0.00122798	27			84.5	0.00329545	0.00254811	16	0.00602273	0.00369483	11
																											84.6	-0.000178251	0.00227746	19	-0.00149981	0.00166203	27			84.6	-0.0050614	0.00260747	16	0.00356783	0.00524156	11
																											84.7	0.000919474	0.00294632	19	0.000391731	0.00153905	27			84.7	-0.00249575	0.00232277	16	0.00233229	0.00491925	11
																											84.8	0.0010719	0.00267596	19	-0.00201032	0.00151937	27			84.8	-0.0037775	0.00274312	16	0.000311904	0.00334027	11
																											84.9	-0.00131834	0.00167607	19	-0.00128018	0.00148239	27			84.9	-0.0009525	0.00270458	16	0.00444727	0.00538596	11
																											85	0.00205748	0.00156825	19	-0.00049638	0.00168279	27			85	0.00304403	0.00291334	16	0.00139909	0.00281285	11
																											85.1	0.00242716	0.00162452	19	-0.00228136	0.0016707	27			85.1	-0.00167321	0.00225405	16	-0.00058	0.00219063	11
																											85.2	-0.000991488	0.00134295	19	-0.000763034	0.00114161	26			85.2	-0.00219541	0.00299772	16	0.00274327	0.00282923	11
																											85.3	-0.00123621	0.0018672	19	-0.00198038	0.00126955	26			85.3	-0.00342584	0.00335336	16	0.00312652	0.00231268	11
																											85.4	-0.0037389	0.00192357	19	-0.000939239	0.00139133	26			85.4	-0.00616437	0.0022721	16	-0.00367546	0.00573311	11
																											85.5	0.000516391	0.00156448	18	-0.000325191	0.00164052	26			85.5	-0.00345184	0.00364049	16	6.44725e-05	0.00250877	11
																											85.6	-0.00171035	0.00223893	18	-0.00112611	0.00134782	26			85.6	-0.00577488	0.00334594	16	0.000239091	0.00259966	11
																											85.7	-0.000589246	0.00105712	18	-0.000185838	0.00135491	24			85.7	-0.00227473	0.00237722	16	0.00563795	0.00339374	11
																											85.8	-0.00338611	0.001956	18	-0.000859233	0.00174535	24			85.8	0.000110625	0.00276833	16	-0.000611195	0.00446182	9
																											85.9	-0.00264804	0.00158761	18	-0.00210335	0.00140519	24			85.9	0.000318401	0.00433037	16	0.0122267	0.00657988	9
																											86	0.000258889	0.00200803	18	-0.0027708	0.00139828	24			86	0.00348362	0.00436486	15	0.00479554	0.00610374	10
																											86.1	0.000933038	0.00161668	18	-0.000626152	0.00116079	24			86.1	-0.00593939	0.00371751	15	-0.00601817	0.00342955	10
																											86.2	0.000840087	0.0016451	18	0.0015989	0.00163853	24			86.2	-0.00464	0.00468241	15	-0.00405988	0.0043011	10
																											86.3	-0.00112764	0.00244006	18	0.000574936	0.00137537	24			86.3	0.000945857	0.00201828	15	0.000252319	0.00233003	10
																											86.4	0.000194361	0.00177393	18	-0.00134349	0.00133938	24			86.4	-0.00281333	0.00435012	15	-0.00790279	0.00479983	11
																											86.5	0.00218416	0.00208488	18	-2.23105e-05	0.00129328	24			86.5	-0.00300267	0.00300204	15	0.000139091	0.00355927	11
																											86.6	-0.000737561	0.00199854	18	-0.00209815	0.00163868	25			86.6	-0.00280733	0.00279746	15	0.00831478	0.00604167	11
																											86.7	-9.12774e-05	0.00182195	18	-0.00126479	0.00168648	25			86.7	-0.00306946	0.00304616	15	-0.000479091	0.00256791	11
																											86.8	0.00153391	0.00152981	18	-0.00134947	0.00140989	25			86.8	-0.00661166	0.00372594	15	0.00761909	0.00568627	11
																											86.9	-0.00251696	0.00175093	18	-0.000771692	0.00133391	25			86.9	-0.00448299	0.00300993	15	0.00361273	0.0024235	11
																											87	0.00309641	0.00184134	18	-0.000786867	0.00144398	25			87	0.000959158	0.00349364	15	0.00449302	0.00271487	10
																											87.1	0.00181886	0.00243825	18	-1.1497e-05	0.00132989	25			87.1	-0.00686785	0.00411721	15	0.00261	0.00370628	10
																											87.2	0.00300172	0.00233672	18	0.000179961	0.00133423	25			87.2	-0.00118004	0.00340662	15	0.00114909	0.00296451	11
																											87.3	-0.00190992	0.00318596	18	-0.000235187	0.00122163	25			87.3	-0.006684	0.0045836	15	0.0040766	0.00326112	11
																											87.4	0.00131207	0.00154989	18	-0.00117022	0.00143747	25			87.4	-0.0054158	0.00274487	15	0.00653364	0.00299411	11
																											87.5	0.000180025	0.00205479	18	-0.00151901	0.0018848	25			87.5	-0.00304692	0.00256902	15	0.000595454	0.00243382	11
																											87.6	-0.0014162	0.00170251	18	0.000293947	0.00137541	25			87.6	-0.00681625	0.00289332	16	0.00133036	0.00555116	11
																											87.7	0.00308667	0.00210567	18	-0.00180158	0.00173655	25			87.7	-0.00348	0.00310517	16	0.00131818	0.00343629	11
																											87.8	0.000153031	0.00182616	18	-0.00149597	0.00137691	25			87.8	-0.00356046	0.00332863	16	-0.000286152	0.00304853	11
																											87.9	-0.00174709	0.0020179	19	-0.00133329	0.00142562	25			87.9	0.00103251	0.00282934	16	0.00566815	0.00230797	11
																											88	-0.00243281	0.0019329	19	0.000869125	0.00141327	25			88	-0.00051159	0.0021548	16	0.00348533	0.00229121	12
																											88.1	0.00149913	0.00171419	19	-0.00109208	0.00144677	25			88.1	-0.0016025	0.00227026	16	-0.000164167	0.00302764	12
																											88.2	-0.000263158	0.00217615	19	-0.0023538	0.00182337	25			88.2	-0.00594934	0.00247186	16	0.00539946	0.00322774	11
																											88.3	-0.00177936	0.00183628	19	-0.00222023	0.00153119	25			88.3	-0.0060075	0.00380334	16	0.00393095	0.00212159	11
																											88.4	0.0011346	0.00187588	19	0.000992375	0.00147628	25			88.4	-0.00378125	0.00207307	16	0.0038848	0.0031589	11
																											88.5	0.00129658	0.00144416	19	-0.000188064	0.00112609	24			88.5	-0.00391174	0.00273098	16	0.00584576	0.00295969	11
																											88.6	-0.00133947	0.00209587	19	-0.000106751	0.00185708	24			88.6	-0.00806481	0.00296467	16	0.00529184	0.00333153	11
																											88.7	-0.0023598	0.00163374	18	-0.00177334	0.00167743	23			88.7	-0.00786867	0.0029067	15	0.00219106	0.00286927	11
																											88.8	-0.00178112	0.0023811	18	-0.000562303	0.00219796	23			88.8	-0.00463573	0.00361652	15	0.00535091	0.00182462	11
																											88.9	0.000466339	0.00199784	19	-8.14137e-05	0.00171411	23			88.9	-0.00556667	0.00360423	15	0.00409013	0.00216904	11
																											89	-0.000387786	0.00190314	19	0.000900557	0.00202273	22			89	-0.00370372	0.00246265	14	0.00519519	0.0022923	11
																											89.1	-0.00214898	0.00201306	19	-0.00170035	0.00189853	22			89.1	-0.00126122	0.00325071	14	0.00165455	0.00344231	11
																											89.2	0.00392405	0.00164333	19	-0.00213719	0.00167112	22			89.2	-0.0037143	0.00410171	14	-0.00501454	0.00256225	11
																											89.3	0.00302573	0.0018409	19	-0.00113858	0.00163171	22			89.3	0.00247214	0.00305762	14	0.00416417	0.0021662	12
																											89.4	0.00162895	0.00182321	19	-0.00175957	0.00141494	22			89.4	-0.00616214	0.00290161	14	0.00150917	0.00311386	12
																											89.5	-0.00301414	0.00263802	18	-0.00065772	0.00176409	22			89.5	-0.00553088	0.00326741	14	0.0071061	0.00249816	12
																											89.6	-0.000726902	0.00117243	18	0.000713748	0.00149289	22			89.6	-0.00191148	0.00206685	14	0.00584193	0.00366529	11
																											89.7	-0.00218075	0.00223689	18	-0.00156311	0.0011181	22			89.7	-0.00598286	0.00238824	14	0.00345182	0.00313389	11
																											89.8	-0.000939733	0.00216496	18	0.000575411	0.00131636	22			89.8	-0.00237231	0.00258021	14	0.00429545	0.00269113	11
																											89.9	0.000791357	0.00220031	18	0.00207685	0.00197631	22			89.9	-0.00500044	0.00268406	13	0.00672636	0.00327635	11
																											90	0.00226362	0.00192675	17	0.00186549	0.00116597	22			90	-0.00412	0.00315714	13	-0.00101753	0.00261868	11
																											90.1	0.00109055	0.00174033	17	-0.00223591	0.00161629	22			90.1	-0.00370344	0.00271606	13	0.00157376	0.00297879	11
																											90.2	-0.00230135	0.001708	17	0.000399973	0.00198461	22			90.2	-0.00813692	0.00215442	13	0.00334636	0.00232308	11
																											90.3	-0.000520839	0.00178289	17	0.000862703	0.0018648	22			90.3	-0.00271444	0.00294203	13	0.00235818	0.00276873	11
																											90.4	9.20076e-05	0.00227151	17	0.000207914	0.00137666	22			90.4	-0.00133856	0.00246902	13	0.00638619	0.00313161	11
																											90.5	0.00154062	0.00160685	16	-0.000964252	0.00182781	22			90.5	-0.00461769	0.00256516	13	0.00225184	0.00358625	11
																											90.6	0.00256743	0.00163273	16	0.000498208	0.00143886	21			90.6	-0.00493414	0.00251928	13	0.000936593	0.00241109	11
																											90.7	0.0015732	0.00161502	16	-0.00366354	0.00186244	21			90.7	-0.00112845	0.00237195	13	0.00927576	0.00229282	11
																											90.8	0.00198454	0.00186279	16	-0.000641403	0.00157527	21			90.8	-0.00691009	0.00280638	13	0.00145885	0.00186262	11
																											90.9	0.000385961	0.00175563	16	-0.00190146	0.00141138	21			90.9	-0.000546971	0.00344352	13	0.00594255	0.00187259	11
																											91	0.00248881	0.00240378	16	-0.000336694	0.00149712	21			91	0.000818789	0.00239616	13	0.00258091	0.00216479	11
																											91.1	-0.000325041	0.00123239	16	0.000712053	0.001408	21			91.1	-0.00265937	0.00275765	13	0.00137032	0.00377063	11
																											91.2	-0.00082225	0.00218655	16	-0.00190154	0.00140699	21			91.2	-0.000196869	0.00474175	12	0.00425273	0.00372551	11
																											91.3	-0.00028375	0.00196141	16	-0.000315608	0.00136084	21			91.3	-0.00154441	0.00229394	12	-0.00103583	0.00254049	12
																											91.4	-9.29952e-05	0.00180473	16	-0.00159756	0.00177875	21			91.4	-0.00163833	0.00315282	12	0.00399583	0.00281951	12
																											91.5	-0.00165828	0.00190104	16	0.000346358	0.00133855	21			91.5	-0.00123838	0.00267057	12	0.00240511	0.00249318	12
																											91.6	0.000196147	0.00228163	16	0.00122768	0.00112261	21			91.6	-0.0023107	0.0029734	12	0.00778667	0.00282532	12
																											91.7	-0.000771073	0.00241742	16	-0.00148189	0.0017323	21			91.7	0.00383917	0.00321994	12	0.00270083	0.00330085	12
																											91.8	0.00109881	0.00197558	16	-0.000696528	0.00154233	22			91.8	-0.00915417	0.00416719	12	0.0039275	0.00268415	12
																											91.9	-0.0014564	0.00158425	16	-0.00312621	0.0014993	22			91.9	-0.00667369	0.00294735	12	-0.00298093	0.00328694	12
																											92	0.000460625	0.00192697	16	0.00021858	0.00168091	22			92	-0.00171055	0.00251832	13	0.00448561	0.00276009	12
																											92.1	0.00411089	0.00110201	16	-0.00209756	0.00129113	22			92.1	-0.00373571	0.001543	13	0.00224083	0.00277547	12
																											92.2	0.00044016	0.00122041	15	-0.000199242	0.00155262	22			92.2	-0.00436487	0.0030685	13	0.00352212	0.00249634	12
																											92.3	0.000224379	0.00174352	15	-0.000336275	0.0017115	22			92.3	-0.00139331	0.00266121	13	-0.000455833	0.00322307	12
																											92.4	-0.00134588	0.00182492	15	-0.0019393	0.00146926	22			92.4	-0.00218094	0.00373025	13	0.00415805	0.00214486	12
																											92.5	-0.000831799	0.00237037	15	-0.000291458	0.00128188	22			92.5	-0.00209077	0.00395311	13	0.00428083	0.00220799	12
																											92.6	0.00141033	0.00198185	15	-0.000910436	0.001259	21			92.6	0.000824032	0.00184578	13	-0.000432062	0.00194969	12
																											92.7	-0.002512	0.00177362	15	-0.00141788	0.00152952	21			92.7	-0.00778385	0.00368455	13	0.00330877	0.00162661	12
																											92.8	0.00259357	0.00216832	15	-0.00074602	0.00186824	21			92.8	-0.00406884	0.00288763	13	0.0015875	0.00210863	12
																											92.9	-4.55654e-05	0.00216127	15	0.0018818	0.00158606	21			92.9	0.00255748	0.00190502	13	0.00600063	0.00346404	12
																											93	0.00306727	0.00149974	15	0.000784162	0.00175844	21			93	-0.00333119	0.00377357	13	0.00211335	0.00232803	12
																											93.1	-0.00228862	0.00194688	15	0.000776021	0.00161266	21			93.1	-0.00542462	0.0037924	13	0.00168561	0.00323739	12
																											93.2	-0.00158352	0.0017451	15	-0.000216088	0.00148361	21			93.2	-0.00125673	0.00254753	13	0.000818333	0.00206521	12
																											93.3	0.000696121	0.00202941	15	-0.00158966	0.00158275	21			93.3	-0.00473385	0.00463034	13	0.00551774	0.00251084	13
																											93.4	0.00132282	0.00182846	15	-0.000337143	0.00151581	21			93.4	-0.00219154	0.0027484	13	-0.00247615	0.00215116	13
																											93.5	-0.000269668	0.00203853	15	-0.00196363	0.00171511	21			93.5	-0.00366813	0.00438638	13	-0.00150583	0.00283076	12
																											93.6	0.000727421	0.00100371	15	-0.00113489	0.00144923	21			93.6	-0.00812769	0.00524485	13	0.00118397	0.00237596	12
																											93.7	-0.000666457	0.00104066	15	0.000396692	0.00179892	21			93.7	-0.00208803	0.00315061	13	-0.000933653	0.00341067	12
																											93.8	0.00142031	0.00191613	15	-0.000705714	0.0016709	21			93.8	-0.000688845	0.0039387	13	0.00436909	0.00401977	11
																											93.9	0.00167939	0.00160451	15	-0.00240526	0.00154477	22			93.9	-0.00110714	0.00300457	14	0.00383334	0.00461998	12
																											94	0.000847766	0.00119563	15	-0.000815598	0.00113823	22			94	0.000722115	0.00189243	15	0.00399682	0.00296495	12
																											94.1	0.00206001	0.00175125	15	-0.00216003	0.00154464	22			94.1	-0.00270016	0.00323128	15	0.00152917	0.00337595	12
																											94.2	-0.00113968	0.00199163	15	-0.000783553	0.00229324	22			94.2	-0.00149867	0.00347365	15	0.007775	0.00181182	12
																											94.3	-0.000406031	0.00190617	15	0.000559269	0.00143287	22			94.3	-0.00290858	0.00244487	15	0.00154833	0.00212666	12
																											94.4	0.000710975	0.00148361	15	-0.000707289	0.00118022	22			94.4	0.000880714	0.00416642	14	0.00787621	0.0026839	11
																											94.5	0.00162484	0.0017601	15	0.00217763	0.00217579	21			94.5	-0.0008	0.00418007	14	0.00642273	0.00409563	11
																											94.6	0.00418497	0.00216881	15	-0.00187208	0.00150106	21			94.6	-0.00205455	0.00406858	14	0.00183545	0.00390079	11
																											94.7	0.00286966	0.00244598	15	0.0018074	0.00147218	21			94.7	-0.00345214	0.0043781	14	-0.004617	0.00284865	10
																											94.8	0.00440987	0.00206074	15	-0.000968159	0.00105594	21			94.8	0.00020343	0.00243856	14	0.002591	0.00331407	10
																											94.9	0.00274467	0.00149913	15	0.000236136	0.00141324	21			94.9	-0.0044715	0.0037204	15	-0.00335816	0.00250739	10
																											95	7.52078e-05	0.00198026	15	-0.0016694	0.00156766	21			95	-0.0039137	0.00302212	15	0.00472818	0.00376375	10
																											95.1	-0.000226127	0.00205842	14	-0.00214704	0.00131464	21			95.1	-0.00232681	0.00380699	15	0.002176	0.00290967	10
																											95.2	0.000594286	0.00144473	14	-6.07542e-05	0.00214985	21			95.2	0.001348	0.00333545	15	0.00247162	0.00287274	10
																											95.3	0.00232811	0.0017424	14	0.00186142	0.00171396	22			95.3	-0.00217267	0.00362685	15	0.00113813	0.00254213	10
																											95.4	0.00378345	0.00227885	13	-0.00132909	0.00150679	22			95.4	0.00708474	0.00356122	15	0.00328369	0.00396675	10
																											95.5	-0.00320777	0.00209868	13	-0.0027531	0.00152208	22			95.5	-0.00282472	0.00314974	15	0.001751	0.00323821	10
																											95.6	0.00112105	0.00317192	13	0.000555978	0.00177415	22			95.6	-0.00282867	0.00248353	15	0.001756	0.0032526	10
																											95.7	0.000508462	0.00144069	13	0.00120668	0.0020572	22			95.7	0.00393867	0.00373712	15	0.000222222	0.00356875	9
																											95.8	0.000884185	0.000997841	13	0.000258451	0.00174175	23			95.8	0.000294221	0.00326154	15	0.00463322	0.00382612	9
																											95.9	0.00168846	0.00195958	13	0.00034915	0.0015445	23			95.9	-0.00290295	0.00293691	15	0.00303445	0.00365237	9
																											96	0.000668727	0.00233598	13	-0.00111109	0.00136252	23			96	-0.000597846	0.00319534	15	0.00508814	0.0017497	9
																											96.1	-0.000815625	0.00209201	13	0.000948836	0.00146337	23			96.1	-0.00351947	0.00364312	15	-0.00796375	0.00444529	8
																											96.2	-0.00373231	0.00258295	13	-0.00179367	0.00154874	23			96.2	-0.00361493	0.00272059	15	0.00125508	0.00443857	8
																											96.3	0.00237024	0.00168628	13	0.00230135	0.00212927	23			96.3	0.00220867	0.00280715	15	-0.00117857	0.00413575	7
																											96.4	0.00217721	0.00136834	13	0.000152735	0.00154806	23			96.4	0.000567413	0.00344648	15	0.000272151	0.00688241	8
																											96.5	-0.000820213	0.00174552	13	0.00133357	0.00165243	22			96.5	-0.000325072	0.00329765	15	-0.000603072	0.00512997	8
																											96.6	6.57054e-05	0.00247791	13	-0.00138611	0.00180352	22			96.6	-0.00128027	0.00329657	16	0.0101587	0.00890997	8
																											96.7	0.00326538	0.00234701	13	9.23958e-05	0.00186116	22			96.7	-0.00249937	0.00267308	16	-0.00252439	0.00332103	8
																											96.8	-0.00203769	0.00223758	13	-0.00204828	0.0017406	22			96.8	0.00653206	0.00229659	16	0.0192425	0.00910267	8
																											96.9	-9.45916e-05	0.00173411	13	-3.69845e-05	0.00170139	23			96.9	0.00094267	0.00232989	16	0.00072625	0.00661987	8
																											97	0.000685974	0.00128242	13	0.00247035	0.00232681	23			97	-0.00187743	0.00174569	16	0.00798375	0.00600386	8
																											97.1	0.00180343	0.00109698	13	0.00195099	0.00161407	24			97.1	0.000815625	0.00400663	16	0.00207064	0.00287729	8
																											97.2	-0.00181137	0.00289945	13	0.000711475	0.0015213	24			97.2	-0.00433661	0.00306618	16	0.00501	0.0036025	7
																											97.3	0.000196016	0.00215962	13	0.0022354	0.00174844	24			97.3	-0.0004075	0.00298218	16	-0.00103278	0.00570904	7
																											97.4	0.00469308	0.00278154	13	0.00245484	0.00187603	24			97.4	0.0015518	0.00340154	16	0.00766017	0.00368618	7
																											97.5	-0.00168626	0.0024653	13	0.000514007	0.00154814	24			97.5	-0.00236104	0.00314864	16	0.00712429	0.0054616	7
																											97.6	-0.000859431	0.00193471	12	-0.000825798	0.00121613	24			97.6	0.00087875	0.00223225	16	0.00544286	0.0075265	7
																											97.7	0.00400836	0.00168748	12	-0.00159014	0.00151551	24			97.7	-0.00367542	0.00246828	16	0.00700571	0.0057374	7
																											97.8	0.00266537	0.00249803	14	0.000683279	0.00176221	24			97.8	0.000659375	0.0037514	16	0.01075	0.0134082	7
																											97.9	0.00151563	0.00184655	13	0.000414691	0.00149526	23			97.9	-0.00128853	0.00255896	16	0.000387143	0.00362332	7
																											98	-0.000168931	0.00181494	13	-0.00220189	0.00182616	23			98	-0.000313359	0.00239633	16	-0.000912857	0.00479344	7
																											98.1	0.00177869	0.00160658	13	-0.00160297	0.00149099	23			98.1	-2.78371e-05	0.00291141	16	0.000595617	0.00501132	7
																											98.2	0.000682269	0.00186201	13	0.000825599	0.00139655	23			98.2	-0.000505882	0.00327754	17	-0.00144	0.0056297	7
																											98.3	0.0041504	0.00182456	13	-0.000729726	0.00113082	22			98.3	-0.00212321	0.00192245	17	-0.00256569	0.00293027	7
																											98.4	3.64373e-05	0.00316317	13	-2.66534e-06	0.00111125	22			98.4	0.000620828	0.00315726	17	0.00179986	0.00444495	7
																											98.5	0.00301475	0.00192413	13	-0.000938037	0.00160337	22			98.5	0.00426224	0.00267103	17	0.00436	0.0077292	6
																											98.6	0.00128805	0.00118735	13	0.00174092	0.0017992	22			98.6	-0.00137381	0.00191543	17	0.0122533	0.00785066	6
																											98.7	0.00213803	0.00214276	13	0.00178462	0.00222698	22			98.7	-0.00381584	0.00385217	17	-0.002846	0.00803385	5
																											98.8	-0.00318441	0.00325141	13	-0.000594791	0.00121427	22			98.8	-0.000144118	0.00328095	17	-0.006294	0.00552463	5
																											98.9	0.00537404	0.00260055	13	-0.000980407	0.00119187	22			98.9	-0.00427389	0.00284734	18	0.00485882	0.00775709	5
																											99	0.00299244	0.00261187	13	3.51452e-05	0.00138796	22			99	-0.00363421	0.00315179	18	-0.001852	0.00822909	5
																											99.1	0.00498449	0.00388188	13	0.0015359	0.0013292	21			99.1	0.00113	0.00279869	19	-0.000594	0.00853217	5
																											99.2	0.00155817	0.00244885	13	-0.000377943	0.00140728	21			99.2	0.00355893	0.00239134	19	0.00965	0.00373406	5
																											99.3	0.00443191	0.00293141	13	-0.000855083	0.00115142	21			99.3	-0.00121268	0.00263162	19	0.00345	0.00620198	5
																											99.4	0.00467722	0.00267432	14	0.000755079	0.00235303	21			99.4	0.00195561	0.00187861	19	0.0026	0.00656029	5
																											99.5	0.00528575	0.00266945	14	0.000475343	0.00142438	21			99.5	-0.00133472	0.00311008	19	-0.00798437	0.006911	5
																											99.6	0.00327353	0.00201393	14	0.000145196	0.00216746	21			99.6	-0.0013936	0.00279483	19	-0.00114053	0.00825036	5
																											99.7	0.00300326	0.0026645	14	0.000234475	0.00157946	21			99.7	0.00156106	0.00344168	19	-0.002284	0.00412794	5
																											99.8	0.00531685	0.00311068	14	-0.00157332	0.0010888	21			99.8	0.00023904	0.00261988	19	0.008692	0.00483116	5
																											99.9	0.000419368	0.00257516	14	-0.000439572	0.00149751	21			99.9	-0.00121313	0.00313874	19	-0.00085	0.00802882	5
																											100	-0.000620163	0.00341119	14	0.00137101	0.00149129	21			100	-0.00112839	0.00218168	19	0.018914	0.0128537	5
